# Supplementary material for: catena-Poly[[trimethyl­tin(IV)]-μ-2,5-difluoro­benzoato-κ2 O:O′]
Source: Acta Crystallogr Sect E Struct Rep Online. 2008 Dec 10;65(Pt 1):m29. doi: 10.1107/S1600536808040774 (PMC2967876; doi:10.1107/S1600536808040774)
Supplement: Supplementary file 1 [file e-65-00m29-sup1.cif]

##############################################################################
###                                                                        ###
###        Electronic paper (Acta Crystallographica Section E)             ###
###                                                                        ###
##############################################################################
#                                                                            #
# This CIF contains the data in a paper accepted for publication in Acta     #
# Crystallographica Section E. It conforms to the requirements of Notes      #
# for Authors for Section E, and has been peer reviewed under the auspices   #
# of the IUCr Commission on Journals.                                        #
#                                                                            #
# Full details of the Crystallographic Information File format               #
# are given in the paper "The Crystallographic Information File (CIF):       #
# a New Standard Archive File for Crystallography" by S. R. Hall, F. H.      #
# Allen and I. D. Brown [Acta Cryst. (1991), A47, 655-685].                  #
#                                                                            #
# The current version of the core CIF dictionary is obtainable from          #
# ftp://ftp.iucr.org/pub/cif_core.dic. The current version number is 2.4.    #
#                                                                            #
# Software is freely available for graphical display of the structure(s) in  #
# this CIF.  For information consult the CIF home page http://www.iucr.org/  #
# cif/home.html                                                              #
#                                                                            #
# This file may be used for bona fide research purposes within the           #
# scientific community so long as proper attribution is given to the journal # 
# article from which it was obtained.                                        #
#                                                                            #
##############################################################################
                                             
data_I
_audit_creation_method     SHELXL-97
_chemical_name_systematic
;
catena-Poly[[trimethyltin(IV)]-\m-2,5-difluorobenzoato-\k^2^O:O']
;
_chemical_name_common     ?
_chemical_formula_moiety     'C10 H12 F2 O2 Sn'
_chemical_formula_sum     'C10 H12 F2 O2 Sn'
_chemical_formula_iupac     '[Sn (C H3)3 (C7 H3 F2 O2)]'
_chemical_formula_weight     320.91
_chemical_melting_point     ?
_symmetry_cell_setting     'Tetragonal'
_symmetry_space_group_name_H-M     'P 43 21 2 '
_symmetry_space_group_name_Hall     'P 4nw 2abw'
loop_
    _symmetry_equiv_pos_as_xyz
    'x, y, z'
    '-x, -y, z+1/2'
    '-y+1/2, x+1/2, z+3/4'
    'y+1/2, -x+1/2, z+1/4'
    '-x+1/2, y+1/2, -z+3/4'
    'x+1/2, -y+1/2, -z+1/4'
    'y, x, -z'
    '-y, -x, -z+1/2'
_cell_length_a     9.8857(9)
_cell_length_b     9.8857(9)
_cell_length_c     24.896(2)
_cell_angle_alpha     90.00
_cell_angle_beta     90.00
_cell_angle_gamma     90.00
_cell_volume     2433.0(4)
_cell_formula_units_Z     8
_cell_measurement_reflns_used     5675
_cell_measurement_theta_min     2.216
_cell_measurement_theta_max     26.395
_cell_measurement_temperature     298(2)
_exptl_crystal_description     block
_exptl_crystal_colour     colourless
_exptl_crystal_size_max     0.38
_exptl_crystal_size_mid     0.29
_exptl_crystal_size_min     0.27
_exptl_crystal_density_diffrn     1.752
_exptl_crystal_density_meas     ?
_exptl_crystal_density_method     'not measured'
_exptl_crystal_F_000     1248
_exptl_absorpt_coefficient_mu     2.105
_exptl_absorpt_correction_type     multi-scan
_exptl_absorpt_process_details     '(SADABS; Sheldrick, 1996)'
_exptl_absorpt_correction_T_min     0.5018
_exptl_absorpt_correction_T_max     0.6003
_exptl_special_details
;
;
_diffrn_ambient_temperature     298(2)
_diffrn_radiation_type     MoK\a
_diffrn_radiation_wavelength     0.71073
_diffrn_radiation_source     'fine-focus sealed tube'
_diffrn_radiation_monochromator     graphite
_diffrn_measurement_device_type     'Siemens SMART CCD'
_diffrn_measurement_method     '\f and \w'
_diffrn_detector_area_resol_mean     ?
_diffrn_reflns_number     10078
_diffrn_reflns_av_R_equivalents     0.0340
_diffrn_reflns_av_sigmaI/netI     0.0241
_diffrn_reflns_theta_min     2.22
_diffrn_reflns_theta_max     24.99
_diffrn_reflns_theta_full     24.99
_diffrn_measured_fraction_theta_max     1.000
_diffrn_measured_fraction_theta_full     1.000
_diffrn_reflns_limit_h_min     -11
_diffrn_reflns_limit_h_max     11
_diffrn_reflns_limit_k_min     -11
_diffrn_reflns_limit_k_max     7
_diffrn_reflns_limit_l_min     -16
_diffrn_reflns_limit_l_max     29
_diffrn_standards_number     0
_diffrn_standards_interval_count     0
_diffrn_standards_interval_time     0
_diffrn_standards_decay_%     0
_reflns_number_total     2152
_reflns_number_gt     1996
_reflns_threshold_expression     I>2\s(I)
_refine_ls_structure_factor_coef     Fsqd
_refine_ls_matrix_type     full
_refine_ls_R_factor_all     0.0396
_refine_ls_R_factor_gt     0.0359
_refine_ls_wR_factor_gt     0.1039
_refine_ls_wR_factor_ref     0.1073
_refine_ls_goodness_of_fit_ref     1.002
_refine_ls_restrained_S_all     1.002
_refine_ls_number_reflns     2152
_refine_ls_number_parameters     136
_refine_ls_number_restraints     0
_refine_ls_hydrogen_treatment     constr
_refine_ls_weighting_scheme     calc
_refine_ls_weighting_details
           'calc w=1/[\s^2^(Fo^2^)+(0.066P)^2^+4.861P] where P=(Fo^2^+2Fc^2^)/3'
_atom_sites_solution_hydrogens     geom
_atom_sites_solution_primary     direct
_atom_sites_solution_secondary     difmap
_refine_ls_shift/su_max     0.000
_refine_ls_shift/su_mean     0.000
_refine_diff_density_max     0.541
_refine_diff_density_min     -0.455
_refine_ls_extinction_method     none
_refine_ls_extinction_coef     ?
_refine_ls_abs_structure_details     'Flack (1983)'
_refine_ls_abs_structure_Flack     -0.01(8)
loop_
    _atom_type_symbol
    _atom_type_description
    _atom_type_scat_dispersion_real
    _atom_type_scat_dispersion_imag
    _atom_type_scat_source
    'C' 'C' 0.0033 0.0016
                         'International Tables Vol C Tables 4.2.6.8 and 6.1.1.4'
    'H' 'H' 0.0000 0.0000
                         'International Tables Vol C Tables 4.2.6.8 and 6.1.1.4'
    'F' 'F' 0.0171 0.0103
                         'International Tables Vol C Tables 4.2.6.8 and 6.1.1.4'
    'O' 'O' 0.0106 0.0060
                         'International Tables Vol C Tables 4.2.6.8 and 6.1.1.4'
    'Sn' 'Sn' -0.6537 1.4246
                         'International Tables Vol C Tables 4.2.6.8 and 6.1.1.4'
_computing_data_collection     'SMART (Siemens, 1996)'
_computing_cell_refinement     'SAINT (Siemens, 1996)'
_computing_data_reduction     'SAINT (Siemens, 1996'
_computing_structure_solution     'SHELXS97 (Sheldrick, 2008)'
_computing_structure_refinement     'SHELXL97 (Sheldrick, 2008)'
_computing_molecular_graphics     'SHELXTL (Sheldrick, 2008)'
_computing_publication_material     'SHELXTL (Sheldrick, 2008)'
loop_
    _atom_site_type_symbol
    _atom_site_label
    _atom_site_fract_x
    _atom_site_fract_y
    _atom_site_fract_z
    _atom_site_U_iso_or_equiv
    _atom_site_adp_type
    _atom_site_calc_flag
    _atom_site_refinement_flags
    _atom_site_occupancy
    _atom_site_disorder_assembly
    _atom_site_disorder_group
    Sn Sn1 0.79786(5) 0.82634(5) 0.11522(2) 0.05163(18) Uani d . 1 . .
    F F1 1.1717(7) 1.1333(7) 0.1597(3) 0.111(2) Uani d . 1 . .
    F F2 1.4123(8) 1.0943(8) -0.0335(3) 0.131(3) Uani d . 1 . .
    O O1 0.9583(5) 0.9696(5) 0.0890(2) 0.0632(14) Uani d . 1 . .
    O O2 1.1085(6) 0.8095(6) 0.1065(3) 0.0786(18) Uani d . 1 . .
    C C1 1.0763(7) 0.9249(7) 0.0922(3) 0.0552(19) Uani d . 1 . .
    C C2 1.1900(8) 1.0242(7) 0.0773(3) 0.0561(18) Uani d . 1 . .
    C C3 1.2313(10) 1.1239(11) 0.1101(4) 0.080(3) Uani d . 1 . .
    C C4 1.3367(11) 1.2144(9) 0.0992(5) 0.089(3) Uani d . 1 . .
    H H4 1.3649 1.2787 0.1240 0.107 Uiso calc R 1 . .
    C C5 1.3953(9) 1.2021(11) 0.0498(5) 0.082(3) Uani d . 1 . .
    H H5 1.4635 1.2615 0.0395 0.098 Uiso calc R 1 . .
    C C6 1.3539(10) 1.1028(11) 0.0153(4) 0.081(3) Uani d . 1 . .
    C C7 1.2516(10) 1.0141(11) 0.0269(4) 0.078(3) Uani d . 1 . .
    H H7 1.2240 0.9495 0.0020 0.093 Uiso calc R 1 . .
    C C8 0.6502(9) 0.9694(8) 0.0912(3) 0.067(2) Uani d . 1 . .
    H H8A 0.6849 1.0227 0.0621 0.100 Uiso calc R 1 . .
    H H8B 0.6287 1.0274 0.1210 0.100 Uiso calc R 1 . .
    H H8C 0.5700 0.9229 0.0797 0.100 Uiso calc R 1 . .
    C C9 0.8458(10) 0.6721(11) 0.0603(4) 0.081(3) Uani d . 1 . .
    H H9A 0.7645 0.6261 0.0497 0.122 Uiso calc R 1 . .
    H H9B 0.9065 0.6088 0.0769 0.122 Uiso calc R 1 . .
    H H9C 0.8882 0.7108 0.0292 0.122 Uiso calc R 1 . .
    C C10 0.8626(9) 0.8328(10) 0.1959(3) 0.070(2) Uani d . 1 . .
    H H10A 0.9112 0.7514 0.2043 0.105 Uiso calc R 1 . .
    H H10B 0.7854 0.8405 0.2191 0.105 Uiso calc R 1 . .
    H H10C 0.9207 0.9095 0.2011 0.105 Uiso calc R 1 . .
loop_
    _atom_site_aniso_label
    _atom_site_aniso_U_11
    _atom_site_aniso_U_22
    _atom_site_aniso_U_33
    _atom_site_aniso_U_12
    _atom_site_aniso_U_13
    _atom_site_aniso_U_23
    Sn1 0.0368(3) 0.0477(3) 0.0704(3) 0.0054(2) -0.0009(2) 0.0029(2)
    F1 0.121(6) 0.108(5) 0.103(4) -0.027(4) 0.039(4) -0.022(4)
    F2 0.138(6) 0.136(6) 0.120(5) 0.010(5) 0.067(5) 0.039(4)
    O1 0.040(3) 0.047(3) 0.102(4) 0.009(2) 0.009(3) 0.020(3)
    O2 0.054(3) 0.054(3) 0.128(5) 0.005(3) -0.001(3) 0.029(4)
    C1 0.031(3) 0.047(4) 0.087(5) -0.004(3) 0.012(3) 0.014(4)
    C2 0.033(3) 0.046(4) 0.089(5) 0.005(3) 0.003(4) 0.015(4)
    C3 0.063(6) 0.083(7) 0.094(7) 0.012(5) 0.020(5) 0.004(6)
    C4 0.100(8) 0.048(5) 0.119(8) -0.007(5) 0.014(6) 0.007(5)
    C5 0.046(5) 0.067(6) 0.133(9) 0.001(5) 0.013(5) 0.035(6)
    C6 0.058(5) 0.087(7) 0.099(7) 0.012(5) 0.025(5) 0.039(6)
    C7 0.067(6) 0.089(7) 0.077(6) 0.006(5) 0.011(5) 0.026(5)
    C8 0.062(5) 0.050(5) 0.088(5) 0.013(4) -0.004(4) 0.007(4)
    C9 0.074(6) 0.092(7) 0.078(6) 0.025(6) -0.012(5) -0.009(5)
    C10 0.068(5) 0.074(6) 0.068(5) 0.008(4) -0.003(4) -0.004(4)
loop_
    _geom_bond_atom_site_label_1
    _geom_bond_atom_site_label_2
    _geom_bond_site_symmetry_2
    _geom_bond_distance
    _geom_bond_publ_flag
    Sn1 C9 . 2.103(9) Y
    Sn1 C10 . 2.110(8) Y
    Sn1 C8 . 2.118(7) Y
    Sn1 O1 . 2.225(5) Y
    Sn1 O2 6_465 2.410(6) Y
    F1 C3 . 1.373(11) ?
    F2 C6 . 1.349(11) ?
    O1 C1 . 1.250(9) ?
    O2 C1 . 1.237(9) ?
    O2 Sn1 6_565 2.410(6) ?
    C1 C2 . 1.537(10) ?
    C2 C3 . 1.344(13) ?
    C2 C7 . 1.399(12) ?
    C3 C4 . 1.399(14) ?
    C4 C5 . 1.365(14) ?
    C4 H4 . 0.9300 ?
    C5 C6 . 1.366(15) ?
    C5 H5 . 0.9300 ?
    C6 C7 . 1.369(14) ?
    C7 H7 . 0.9300 ?
    C8 H8A . 0.9600 ?
    C8 H8B . 0.9600 ?
    C8 H8C . 0.9600 ?
    C9 H9A . 0.9600 ?
    C9 H9B . 0.9600 ?
    C9 H9C . 0.9600 ?
    C10 H10A . 0.9600 ?
    C10 H10B . 0.9600 ?
    C10 H10C . 0.9600 ?
loop_
    _geom_angle_atom_site_label_1
    _geom_angle_atom_site_label_2
    _geom_angle_atom_site_label_3
    _geom_angle_site_symmetry_1
    _geom_angle_site_symmetry_3
    _geom_angle
    _geom_angle_publ_flag
    C9 Sn1 C10 . . 125.0(4) ?
    C9 Sn1 C8 . . 117.1(4) ?
    C10 Sn1 C8 . . 117.2(3) ?
    C9 Sn1 O1 . . 96.3(3) ?
    C10 Sn1 O1 . . 92.5(3) ?
    C8 Sn1 O1 . . 89.1(3) ?
    C9 Sn1 O2 . 6_465 87.8(3) ?
    C10 Sn1 O2 . 6_465 88.5(3) ?
    C8 Sn1 O2 . 6_465 85.4(3) ?
    O1 Sn1 O2 . 6_465 174.15(19) Y
    C1 O1 Sn1 . . 114.9(4) ?
    C1 O2 Sn1 . 6_565 142.9(5) ?
    O2 C1 O1 . . 125.8(6) ?
    O2 C1 C2 . . 118.1(6) ?
    O1 C1 C2 . . 116.2(6) ?
    C3 C2 C7 . . 117.7(8) ?
    C3 C2 C1 . . 123.0(8) ?
    C7 C2 C1 . . 119.3(8) ?
    C2 C3 F1 . . 117.8(9) ?
    C2 C3 C4 . . 125.3(9) ?
    F1 C3 C4 . . 116.8(10) ?
    C5 C4 C3 . . 115.7(10) ?
    C5 C4 H4 . . 122.1 ?
    C3 C4 H4 . . 122.1 ?
    C4 C5 C6 . . 120.1(9) ?
    C4 C5 H5 . . 119.9 ?
    C6 C5 H5 . . 119.9 ?
    F2 C6 C5 . . 118.8(10) ?
    F2 C6 C7 . . 117.7(11) ?
    C5 C6 C7 . . 123.4(10) ?
    C6 C7 C2 . . 117.7(11) ?
    C6 C7 H7 . . 121.2 ?
    C2 C7 H7 . . 121.2 ?
    Sn1 C8 H8A . . 109.5 ?
    Sn1 C8 H8B . . 109.5 ?
    H8A C8 H8B . . 109.5 ?
    Sn1 C8 H8C . . 109.5 ?
    H8A C8 H8C . . 109.5 ?
    H8B C8 H8C . . 109.5 ?
    Sn1 C9 H9A . . 109.5 ?
    Sn1 C9 H9B . . 109.5 ?
    H9A C9 H9B . . 109.5 ?
    Sn1 C9 H9C . . 109.5 ?
    H9A C9 H9C . . 109.5 ?
    H9B C9 H9C . . 109.5 ?
    Sn1 C10 H10A . . 109.5 ?
    Sn1 C10 H10B . . 109.5 ?
    H10A C10 H10B . . 109.5 ?
    Sn1 C10 H10C . . 109.5 ?
    H10A C10 H10C . . 109.5 ?
    H10B C10 H10C . . 109.5 ?
loop_
    _geom_torsion_atom_site_label_1
    _geom_torsion_atom_site_label_2
    _geom_torsion_atom_site_label_3
    _geom_torsion_atom_site_label_4
    _geom_torsion_site_symmetry_1
    _geom_torsion_site_symmetry_2
    _geom_torsion_site_symmetry_3
    _geom_torsion_site_symmetry_4
    _geom_torsion
    _geom_torsion_publ_flag
    C9 Sn1 O1 C1 . . . . -58.5(6) ?
    C10 Sn1 O1 C1 . . . . 67.1(6) ?
    C8 Sn1 O1 C1 . . . . -175.6(7) ?
    Sn1 O2 C1 O1 6_565 . . . -166.0(7) ?
    Sn1 O2 C1 C2 6_565 . . . 13.5(15) ?
    Sn1 O1 C1 O2 . . . . 2.8(12) ?
    Sn1 O1 C1 C2 . . . . -176.8(5) ?
    O2 C1 C2 C3 . . . . -103.1(10) ?
    O1 C1 C2 C3 . . . . 76.4(11) ?
    O2 C1 C2 C7 . . . . 78.8(11) ?
    O1 C1 C2 C7 . . . . -101.7(9) ?
    C7 C2 C3 F1 . . . . -179.5(8) ?
    C1 C2 C3 F1 . . . . 2.4(13) ?
    C7 C2 C3 C4 . . . . -3.8(15) ?
    C1 C2 C3 C4 . . . . 178.1(9) ?
    C2 C3 C4 C5 . . . . 3.6(16) ?
    F1 C3 C4 C5 . . . . 179.3(8) ?
    C3 C4 C5 C6 . . . . -2.5(15) ?
    C4 C5 C6 F2 . . . . 179.0(9) ?
    C4 C5 C6 C7 . . . . 2.0(16) ?
    F2 C6 C7 C2 . . . . -179.2(8) ?
    C5 C6 C7 C2 . . . . -2.1(15) ?
    C3 C2 C7 C6 . . . . 2.9(13) ?
    C1 C2 C7 C6 . . . . -178.9(8) ?
loop_
    _geom_hbond_atom_site_label_D
    _geom_hbond_atom_site_label_H
    _geom_hbond_atom_site_label_A
    _geom_hbond_site_symmetry_A
    _geom_hbond_distance_DH
    _geom_hbond_distance_HA
    _geom_hbond_distance_DA
    _geom_hbond_angle_DHA
    _geom_hbond_publ_flag
    C5 H5 F1 6_575 0.93 2.63 3.336(13) 133 n
data_global
_journal_date_recd_electronic     2008-11-12
_journal_date_accepted     2008-12-03
_journal_name_full     'Acta Crystallographica, Section E'
_journal_year     2009
_journal_volume     65
_journal_issue      1
_journal_page_first     m29
_journal_page_last     m29
_journal_paper_category     QM
_journal_coeditor_code     GK2177
_publ_contact_author_name     'Prof. Handong Yin'
_publ_contact_author_address
;
  College of Chemistry and Chemical Engineering
  Liaocheng University
  Shandong 252059
  P.R.China
;
_publ_contact_author_email     handongyin@163.com
_publ_contact_author_fax     '86 635 8239121'
_publ_contact_author_phone     '86 635 8239121'
_publ_section_title
;\
<i>catena</i>-Poly[[trimethyltin(IV)]-\m-2,5-difluorobenzoato-\k^2^<i>O</i>:\
<i>O</i>']
;
loop_
    _publ_author_name
    _publ_author_address
    'Liyuan Wen'
;
  College of Chemistry and Chemical Engineering
  Liaocheng University
  Shandong 252059
  People's Republic of China
;
    'Handong Yin'
;
  College of Chemistry and Chemical Engineering
  Liaocheng University
  Shandong 252059
  People's Republic of China
;
    'Wenkuan Li'
;
  College of Chemistry and Chemical Engineering
  Liaocheng University
  Shandong 252059
  People's Republic of China
;
    'Daqi Wang'
;
  College of Chemistry and Chemical Engineering
  Liaocheng University
  Shandong 252059
  People's Republic of China
;
