# Supplementary material for: catena-Poly[[trimethyl­tin(IV)]-μ-2,5-difluoro­benzoato-κ2 O:O′]
Source: Acta Crystallogr Sect E Struct Rep Online. 2008 Dec 10;65(Pt 1):m29. doi: 10.1107/S1600536808040774 (PMC2967876; doi:10.1107/S1600536808040774)
Supplement: Supplementary file 2 [file e-65-00m29-Isup2.hkl]

# 
# h,k,l, Fc-squared, Fo-squared, sigma(Fo-squared) and status flag 
# 
data_I
_shelx_title ' 081102d in P4(3)2(1)2' 
_shelx_refln_list_code          4 
_shelx_F_calc_maximum      472.75 
_exptl_crystal_F_000      1248.00 
_reflns_d_resolution_high  0.8412 
 
loop_ 
 _symmetry_equiv_pos_as_xyz 
 'x, y, z' 
 '-x, -y, z+1/2' 
 '-y+1/2, x+1/2, z+3/4' 
 'y+1/2, -x+1/2, z+1/4' 
 '-x+1/2, y+1/2, -z+3/4' 
 'x+1/2, -y+1/2, -z+1/4' 
 'y, x, -z' 
 '-y, -x, -z+1/2' 
 
_cell_length_a     9.8857 
_cell_length_b     9.8857 
_cell_length_c    24.8957 
_cell_angle_alpha  90.000 
_cell_angle_beta   90.000 
_cell_angle_gamma  90.000 
 
_shelx_F_squared_multiplier     1.000 
 
loop_ 
 _refln_index_h 
 _refln_index_k 
 _refln_index_l 
 _refln_F_squared_calc 
 _refln_F_squared_meas 
 _refln_F_squared_sigma 
 _refln_observed_status 
   1   1   0     7068.80     8087.06    163.35 o 
   0   2   0    66042.77    65266.52   1329.85 o 
   1   2   0    71298.09    67418.25   1935.50 o 
   2   2   0    21128.63    21355.57    253.88 o 
   1   3   0     5883.30     5875.07     99.27 o 
   2   3   0     6328.11     6562.22    109.28 o 
   3   3   0    64466.97    64077.06    731.75 o 
   0   4   0     4300.10     4646.48     62.24 o 
   1   4   0    62594.01    59794.02    820.46 o 
   2   4   0     2738.81     2743.43     62.78 o 
   3   4   0     5727.56     6110.57    127.18 o 
   4   4   0       21.21        9.32     13.23 o 
   1   5   0    12125.23    11353.95    154.38 o 
   2   5   0     5201.02     4908.94    118.47 o 
   3   5   0    19198.05    19445.95    223.65 o 
   4   5   0     5415.85     5815.07    115.68 o 
   5   5   0    10111.60     9770.36    181.90 o 
   0   6   0    16839.06    17225.63    230.60 o 
   1   6   0    16340.29    15704.79    149.27 o 
   2   6   0     9242.16     9458.63    168.27 o 
   3   6   0      279.97      265.86     18.77 o 
   4   6   0      251.66      357.34     43.16 o 
   5   6   0     1165.70     1240.31     72.54 o 
   6   6   0     2057.00     2266.83    291.45 o 
   1   7   0     1497.50     1446.32     39.95 o 
   2   7   0     7597.66     7338.88     99.94 o 
   3   7   0     1196.96     1295.50     40.20 o 
   4   7   0     7013.71     7097.16     91.79 o 
   5   7   0      286.66      344.48     28.60 o 
   6   7   0     4535.49     4600.81     93.31 o 
   7   7   0       10.89       -0.23     32.47 o 
   0   8   0    11178.83     9995.06    164.66 o 
   1   8   0      107.03      186.11     30.47 o 
   2   8   0     2086.16     2028.70     50.78 o 
   3   8   0      114.79      106.53     21.75 o 
   4   8   0       96.09      201.65     35.57 o 
   5   8   0      694.29      719.07     40.59 o 
   6   8   0      793.30     1050.76     48.62 o 
   7   8   0        1.52       77.78     31.61 o 
   8   8   0      902.16      956.90     96.33 o 
   1   9   0      119.75      218.74     31.58 o 
   2   9   0      945.69      968.44     39.65 o 
   3   9   0       56.71      301.93     70.89 o 
   4   9   0     3996.81     3726.10     81.02 o 
   5   9   0      243.95      312.73     35.83 o 
   6   9   0      267.23      184.65     33.40 o 
   7   9   0      490.95      555.33     46.21 o 
   0  10   0     2011.34     1803.94     86.04 o 
   1  10   0      302.38      469.03     35.67 o 
   2  10   0      926.37      848.10     40.21 o 
   3  10   0      627.69      670.07     38.93 o 
   4  10   0      217.80      180.93     33.14 o 
   5  10   0        0.06      135.35     36.84 o 
   6  10   0      543.35      502.33     46.34 o 
   1  11   0      161.96      207.86     35.00 o 
   2  11   0      313.80      299.12     33.96 o 
   3  11   0      552.18      646.25     42.05 o 
   4  11   0      139.68      248.13     38.36 o 
   0   1   1    13292.53    14729.51    187.30 o 
   1   1   1     2435.60     2290.68     24.27 o 
  -1   2   1    23588.53    24400.67    465.96 o 
   0   2   1     5638.59     5828.08     47.34 o 
   1   2   1    22512.55    22838.70    319.54 o 
   2   2   1    19867.71    20691.40    174.42 o 
  -2   3   1    12121.28    12665.55    112.65 o 
  -1   3   1    12666.90    12665.13    149.37 o 
   0   3   1     2681.02     2655.08     27.15 o 
   1   3   1    13186.43    13218.24    116.66 o 
   2   3   1    11497.02    11936.28    134.84 o 
   3   3   1    28307.59    29031.20    284.90 o 
  -3   4   1    14896.82    15459.40    164.08 o 
  -2   4   1    12329.69    12955.79    120.90 o 
  -1   4   1     1480.50     1493.55    125.94 o 
   0   4   1    10872.95    10804.78    100.23 o 
   1   4   1     1471.24     1536.54    101.61 o 
   2   4   1    12625.44    13239.89    114.05 o 
   3   4   1    14663.07    15285.02    141.50 o 
   4   4   1     2977.91     2643.15     40.58 o 
  -4   5   1     7033.04     6945.01     80.54 o 
  -3   5   1     2477.75     2491.08     97.95 o 
  -2   5   1     7306.02     6984.80     93.25 o 
  -1   5   1     5008.92     4908.86     59.11 o 
   0   5   1     5762.53     5144.76     49.79 o 
   1   5   1     4932.25     4792.58     77.25 o 
   2   5   1     7935.54     7780.79     95.54 o 
   3   5   1     2433.56     2414.10     97.51 o 
   4   5   1     6996.35     6846.75    112.36 o 
   5   5   1      158.41      291.79     41.09 o 
  -5   6   1      832.19      839.65     39.10 o 
  -4   6   1     3978.23     3946.37     66.41 o 
  -3   6   1      457.99      452.87     22.15 o 
  -2   6   1     4320.20     4359.21    109.22 o 
  -1   6   1     1124.80     1366.53     93.75 o 
   0   6   1     9797.27    10394.72    187.41 o 
   1   6   1     1210.46     1422.38     81.69 o 
   2   6   1     4246.03     4204.20     82.93 o 
   3   6   1      471.87      480.42     22.50 o 
   4   6   1     4069.58     3994.64     66.26 o 
   5   6   1      856.05      828.34     37.78 o 
   6   6   1     7171.00     6889.58    114.90 o 
  -6   7   1      620.19      867.99     44.87 o 
  -5   7   1      918.66      932.79     43.12 o 
  -4   7   1     2857.07     2842.02     54.04 o 
  -3   7   1     1502.73     1643.04     43.90 o 
  -2   7   1     6947.58     6788.25    105.18 o 
  -1   7   1     1212.81     1280.85     41.93 o 
   0   7   1    13580.69    12933.31    185.15 o 
   1   7   1     1204.96     1200.47     37.11 o 
   2   7   1     6831.50     6767.76    168.70 o 
   3   7   1     1383.83     1450.27     41.40 o 
   4   7   1     2789.31     2825.02     73.10 o 
   5   7   1      909.63      877.08     36.97 o 
   6   7   1      617.93      825.77     49.62 o 
   7   7   1       17.66      -31.20     20.80 o 
  -7   8   1      991.42      999.08     56.67 o 
  -6   8   1     1888.55     1972.32     63.57 o 
  -5   8   1     1441.46     1431.24     53.09 o 
  -4   8   1     2417.70     2266.25     55.82 o 
  -3   8   1      104.07       97.76     20.82 o 
  -2   8   1     1853.60     1681.39     46.46 o 
  -1   8   1     2218.70     2197.68     52.48 o 
   0   8   1      774.58      955.31     75.09 o 
   1   8   1     2260.44     2188.62     52.17 o 
   2   8   1     1855.85     1653.74     46.13 o 
   3   8   1      109.98      116.67     22.04 o 
   4   8   1     2469.25     2360.85     56.49 o 
   5   8   1     1453.51     1433.86     53.17 o 
   6   8   1     1902.06     1935.18     62.01 o 
   7   8   1     1012.93     1050.52     56.74 o 
   8   8   1      468.53      532.36     52.41 o 
  -7   9   1      264.14      351.81     40.38 o 
  -6   9   1       37.38        2.44     25.83 o 
  -5   9   1      457.21      648.56     43.96 o 
  -4   9   1      786.47      910.24     41.24 o 
  -3   9   1     3839.90     3719.69    122.85 o 
  -2   9   1     1065.82     1078.30     41.36 o 
  -1   9   1     2630.85     2509.47     59.29 o 
   0   9   1      591.06      553.25     38.19 o 
   1   9   1     2732.93     2634.23     61.20 o 
   2   9   1     1068.68     1078.26     41.70 o 
   3   9   1     3780.58     3662.82     74.63 o 
   4   9   1      763.47      932.44     42.51 o 
   5   9   1      447.42      593.06     41.94 o 
   6   9   1       42.30       28.45     27.01 o 
   7   9   1      257.45      300.39     38.49 o 
  -6  10   1       32.20       97.60     30.65 o 
  -5  10   1     1685.39     1629.68     61.61 o 
  -4  10   1        7.90      -12.70     25.01 o 
  -3  10   1     1262.50     1126.72     45.40 o 
  -2  10   1       15.94       55.80     23.31 o 
  -1  10   1     1614.89     1598.70     51.22 o 
   0  10   1      110.40      236.76     33.07 o 
   1  10   1     1598.25     1597.54     51.31 o 
   2  10   1       16.00       64.37     23.56 o 
   3  10   1     1274.30     1192.32     46.95 o 
   4  10   1        7.03      -14.13     23.04 o 
   5  10   1     1649.58     1602.39     61.64 o 
   6  10   1       30.39       65.70     30.38 o 
  -4  11   1       66.47      162.16     34.38 o 
  -3  11   1     1399.87     1443.09     53.84 o 
  -2  11   1      296.14      397.77     36.36 o 
  -1  11   1      945.86      801.09     48.23 o 
   0  11   1      310.81      280.84     37.73 o 
   1  11   1      928.30      810.16     53.40 o 
   2  11   1      304.87      380.62     35.26 o 
   3  11   1     1444.90     1491.15     54.44 o 
   4  11   1       63.02      182.32     35.00 o 
   0   1   2     3735.58     4283.95     37.19 o 
   1   1   2     8188.67     8273.35     72.89 o 
  -1   2   2     8650.81     8957.40    135.08 o 
   0   2   2     7038.22     7515.68     64.86 o 
   1   2   2     8776.12     9097.19     88.11 o 
   2   2   2    19512.96    19983.89    218.60 o 
  -2   3   2    15445.22    15642.59    136.60 o 
  -1   3   2      446.34      426.83     33.53 o 
   0   3   2     2099.62     2277.33     25.98 o 
   1   3   2      489.65      532.39     20.61 o 
   2   3   2    15090.61    15085.00    147.70 o 
   3   3   2      549.58      524.02     65.71 o 
  -3   4   2     4240.62     4365.94    118.26 o 
  -2   4   2     2326.48     2323.44     56.99 o 
  -1   4   2      908.25      911.75     48.35 o 
   0   4   2     2310.82     2483.21     33.42 o 
   1   4   2      888.21      946.85     54.83 o 
   2   4   2     2413.08     2397.51     44.32 o 
   3   4   2     4245.62     4340.67    105.15 o 
   4   4   2      130.62      189.63     18.14 o 
  -4   5   2     6740.70     6680.75    188.92 o 
  -3   5   2     2743.52     2486.87     94.92 o 
  -2   5   2     4048.44     4100.67    114.22 o 
  -1   5   2     1512.56     1520.51     56.03 o 
   0   5   2     2052.45     1947.64     29.67 o 
   1   5   2     1446.31     1406.12     45.80 o 
   2   5   2     4057.69     4127.56    146.97 o 
   3   5   2     2766.70     2567.69     41.20 o 
   4   5   2     6851.94     6698.50    144.53 o 
   5   5   2        8.87       20.78     24.15 o 
  -5   6   2     2410.46     2276.90     58.12 o 
  -4   6   2      911.88      915.59     43.89 o 
  -3   6   2       60.62       41.21     13.33 o 
  -2   6   2     5193.57     5019.81     68.25 o 
  -1   6   2     5615.61     6048.53     81.44 o 
   0   6   2     7043.13     6626.75     79.94 o 
   1   6   2     5672.25     5972.72     71.78 o 
   2   6   2     5070.86     4838.31     69.50 o 
   3   6   2       52.28       55.09     13.29 o 
   4   6   2      867.43      876.69     46.29 o 
   5   6   2     2428.37     2293.41     66.23 o 
   6   6   2      311.29      844.76    157.39 o 
  -6   7   2     1892.17     1824.06     57.90 o 
  -5   7   2     2991.94     2922.33     69.51 o 
  -4   7   2      929.42      966.98     75.33 o 
  -3   7   2     6203.50     6168.57     90.56 o 
  -2   7   2       69.63      587.14     92.49 o 
  -1   7   2     3341.22     3004.08     57.45 o 
   0   7   2      697.10      986.23     79.61 o 
   1   7   2     3310.45     2982.65     60.99 o 
   2   7   2       71.23      544.99     82.81 o 
   3   7   2     6218.48     6142.23    102.17 o 
   4   7   2      881.41      927.35     67.67 o 
   5   7   2     3049.96     2916.78     62.14 o 
   6   7   2     1904.73     1800.14     58.15 o 
   7   7   2      121.07       87.36     27.40 o 
  -7   8   2     1442.31     1557.28     66.75 o 
  -6   8   2      851.28     1142.44    118.60 o 
  -5   8   2      439.82      614.18     42.08 o 
  -4   8   2      484.06      563.66     33.23 o 
  -3   8   2      544.51      561.49     31.95 o 
  -2   8   2      203.02      164.68     22.09 o 
  -1   8   2     6354.70     5869.95     90.33 o 
   0   8   2        9.02       98.14     25.91 o 
   1   8   2     6312.57     5822.66    103.89 o 
   2   8   2      213.24      186.93     26.41 o 
   3   8   2      543.24      556.60     31.62 o 
   4   8   2      448.13      578.53     40.75 o 
   5   8   2      443.28      596.35     39.03 o 
   6   8   2      884.64     1114.89     54.42 o 
   7   8   2     1449.90     1503.29     57.67 o 
   8   8   2       18.93       89.43     30.40 o 
  -7   9   2      529.57      628.54     47.78 o 
  -6   9   2       16.01       11.80     26.00 o 
  -5   9   2     2323.83     2370.02     69.41 o 
  -4   9   2      692.91      920.42     41.13 o 
  -3   9   2     3791.60     3707.12     75.28 o 
  -2   9   2     1378.32     1247.77     43.38 o 
  -1   9   2      731.60      825.77     56.01 o 
   0   9   2        1.78      -21.38     18.88 o 
   1   9   2      711.98      849.62     50.18 o 
   2   9   2     1354.49     1191.42     44.80 o 
   3   9   2     3813.20     3880.22     83.85 o 
   4   9   2      716.88      889.70     40.86 o 
   5   9   2     2270.95     2176.16     66.97 o 
   6   9   2       15.30      -21.09     24.24 o 
   7   9   2      534.85      644.12     47.97 o 
  -6  10   2     1070.82     1018.88     53.43 o 
  -5  10   2       41.96      296.54     36.15 o 
  -4  10   2      202.22      189.96     34.12 o 
  -3  10   2      742.26      839.72     54.63 o 
  -2  10   2      916.70      822.79     40.43 o 
  -1  10   2     1006.01     1113.89     50.24 o 
   0  10   2     2044.47     1868.98     61.54 o 
   1  10   2     1033.91     1128.45     44.53 o 
   2  10   2      936.95      833.60     39.99 o 
   3  10   2      718.11      847.78     41.46 o 
   4  10   2      214.67      192.55     36.71 o 
   5  10   2       42.03      307.38     52.11 o 
   6  10   2     1065.42      979.87     52.38 o 
  -4  11   2     1688.68     1511.98     61.82 o 
  -3  11   2      212.40      411.98     35.98 o 
  -2  11   2     1645.68     1416.88     52.65 o 
  -1  11   2       61.65      109.20     30.68 o 
   0  11   2       28.25       21.27     26.39 o 
   1  11   2       64.35       96.58     29.28 o 
   2  11   2     1633.99     1415.14     52.50 o 
   3  11   2      209.66      439.36     38.43 o 
   4  11   2     1679.62     1473.40     60.89 o 
   0   1   3    38924.25    40352.96    640.52 o 
   1   1   3      345.31      433.79     41.37 o 
  -1   2   3     4638.03     5083.70     92.01 o 
   0   2   3     1010.42     1235.07     15.44 o 
   1   2   3     4899.47     5342.58     62.72 o 
   2   2   3    11618.37    12389.79    109.89 o 
  -2   3   3     1943.89     2016.23     53.05 o 
  -1   3   3     2574.82     2700.27     32.95 o 
   0   3   3     1894.45     1529.61     19.35 o 
   1   3   3     2634.29     2830.77     32.12 o 
   2   3   3     1905.12     2096.31     30.29 o 
   3   3   3    13229.86    13330.30    160.69 o 
  -3   4   3     7542.36     7678.75     91.93 o 
  -2   4   3     4353.94     4642.40     51.39 o 
  -1   4   3     4451.06     4980.31    179.48 o 
   0   4   3    15920.10    16855.64    137.16 o 
   1   4   3     4684.35     4883.23    140.91 o 
   2   4   3     4232.76     4411.09     53.70 o 
   3   4   3     7244.23     7182.89     86.86 o 
   4   4   3     6860.71     6643.35     76.47 o 
  -4   5   3     7114.69     6784.89     79.91 o 
  -3   5   3     4334.39     4276.63     55.57 o 
  -2   5   3    11563.15    11787.27    124.71 o 
  -1   5   3     2904.08     2998.68     37.37 o 
   0   5   3     3585.59     3504.41     38.52 o 
   1   5   3     2915.54     2896.91     42.23 o 
   2   5   3    11408.19    11479.42    116.47 o 
   3   5   3     4390.76     4339.23     55.14 o 
   4   5   3     7192.40     6897.28     80.54 o 
   5   5   3     2126.71     1905.95     39.09 o 
  -5   6   3      315.95      367.51     30.74 o 
  -4   6   3     3476.03     3508.62     61.86 o 
  -3   6   3        7.79        4.98     11.63 o 
  -2   6   3     5673.58     5578.81     73.12 o 
  -1   6   3      286.97      384.37     45.04 o 
   0   6   3    10455.38    10845.72    135.59 o 
   1   6   3      280.34      411.34     52.15 o 
   2   6   3     5666.73     5625.71     85.83 o 
   3   6   3       10.26       29.22     12.28 o 
   4   6   3     3469.04     3351.46     55.08 o 
   5   6   3      291.41      344.13     45.39 o 
   6   6   3     7261.91     7150.33    117.40 o 
  -6   7   3      373.47      604.42     39.85 o 
  -5   7   3      247.44      292.00     30.38 o 
  -4   7   3     2639.51     2850.12     77.08 o 
  -3   7   3     1390.28     1391.12     67.86 o 
  -2   7   3     5748.30     5633.20     84.16 o 
  -1   7   3     1034.04     1038.49     37.53 o 
   0   7   3     3597.56     3558.36     73.05 o 
   1   7   3     1045.75     1058.92     34.72 o 
   2   7   3     5752.93     5589.29    108.94 o 
   3   7   3     1461.03     1479.28     77.77 o 
   4   7   3     2605.23     2716.88     54.30 o 
   5   7   3      225.76      250.42     26.30 o 
   6   7   3      353.12      507.51     38.31 o 
   7   7   3      524.24      489.32     40.26 o 
  -7   8   3      723.58      805.23     52.80 o 
  -6   8   3     1955.78     2085.83     64.94 o 
  -5   8   3     2311.72     2135.87     63.30 o 
  -4   8   3     1351.25     1247.37     43.03 o 
  -3   8   3      966.53      819.67     36.56 o 
  -2   8   3      762.14      725.46     33.83 o 
  -1   8   3     1350.49     1370.55     44.06 o 
   0   8   3     1826.85     1738.94     47.05 o 
   1   8   3     1321.80     1316.84     43.85 o 
   2   8   3      721.01      728.61     34.08 o 
   3   8   3     1031.47      868.13     35.90 o 
   4   8   3     1350.34     1250.01     42.86 o 
   5   8   3     2281.87     2135.89     62.86 o 
   6   8   3     1946.65     2073.59     64.86 o 
   7   8   3      709.35      776.58     52.69 o 
   8   8   3      597.21      678.33     53.45 o 
  -7   9   3      478.01      603.56     47.01 o 
  -6   9   3      357.97      378.41     39.59 o 
  -5   9   3      463.17      519.62     41.66 o 
  -4   9   3      998.12     1032.69     42.81 o 
  -3   9   3     2943.62     3046.50     67.53 o 
  -2   9   3      368.28      513.55     34.13 o 
  -1   9   3     2359.58     2128.57     54.59 o 
   0   9   3      317.18      249.73     27.54 o 
   1   9   3     2222.11     2026.76     53.38 o 
   2   9   3      360.30      440.77     32.40 o 
   3   9   3     2873.54     3019.77     67.28 o 
   4   9   3      996.03     1060.46     43.73 o 
   5   9   3      466.67      560.62     43.46 o 
   6   9   3      352.15      352.14     39.28 o 
   7   9   3      477.98      583.12     47.12 o 
  -6  10   3        2.52       64.50     30.65 o 
  -5  10   3     1753.50     1657.59     62.23 o 
  -4  10   3      159.93      116.95     31.00 o 
  -3  10   3      784.13      869.21     50.27 o 
  -2  10   3      204.44      199.93     28.35 o 
  -1  10   3     2342.90     2341.09     69.61 o 
   0  10   3      278.01      353.14     36.36 o 
   1  10   3     2373.93     2363.60     61.15 o 
   2  10   3      191.13      162.25     27.89 o 
   3  10   3      780.08      816.10     40.62 o 
   4  10   3      166.85      143.52     31.24 o 
   5  10   3     1793.40     1640.33     61.61 o 
   6  10   3        0.97       57.99     30.51 o 
  -3  11   3     1516.57     1507.44     54.58 o 
  -2  11   3      260.38      371.37     35.55 o 
  -1  11   3      654.00      652.78     46.99 o 
   0  11   3      472.85      486.01     43.94 o 
   1  11   3      646.97      652.23     42.10 o 
   2  11   3      273.67      381.43     35.65 o 
   3  11   3     1506.14     1517.05     54.95 o 
   0   0   4   223488.91   235455.22   4730.35 o 
   0   1   4     1234.64     1235.14     17.21 o 
   1   1   4    22623.44    23109.48    191.67 o 
  -1   2   4    38871.38    39471.38    551.21 o 
   0   2   4    53206.09    52901.67    547.21 o 
   1   2   4    39843.25    41118.26    306.12 o 
   2   2   4    34434.92    34904.67    318.14 o 
  -2   3   4     6641.97     6861.73     92.60 o 
  -1   3   4    13359.37    13593.80    142.89 o 
   0   3   4      557.02      584.19     14.55 o 
   1   3   4    13376.96    13278.03    136.51 o 
   2   3   4     6870.38     6995.70     71.47 o 
   3   3   4    57408.69    58042.61    630.25 o 
  -3   4   4     5390.50     5574.60     98.71 o 
  -2   4   4     1655.14     1703.63     30.68 o 
  -1   4   4    47853.36    46403.15    551.61 o 
   0   4   4       12.26       44.40      7.28 o 
   1   4   4    48220.79    47298.24    504.89 o 
   2   4   4     1650.29     1765.34     28.09 o 
   3   4   4     5368.50     5684.28     93.13 o 
   4   4   4     2117.50     2320.82     59.11 o 
  -4   5   4     3471.61     3664.93     64.13 o 
  -3   5   4    14258.59    14487.85    126.59 o 
  -2   5   4     1865.02     1833.76     48.12 o 
  -1   5   4     4088.26     3959.78     42.39 o 
   0   5   4      709.94      688.32     17.03 o 
   1   5   4     4256.50     4017.18     85.61 o 
   2   5   4     1896.28     1827.70     50.93 o 
   3   5   4    14226.72    14040.27    136.94 o 
   4   5   4     3350.27     3603.32     77.98 o 
   5   5   4     8377.21     8102.97     93.13 o 
  -5   6   4     2265.55     2167.04     57.58 o 
  -4   6   4      473.06      517.43     29.67 o 
  -3   6   4      912.40      831.82     26.80 o 
  -2   6   4     5465.52     5579.58     96.79 o 
  -1   6   4    12231.49    11518.82    125.70 o 
   0   6   4    15377.18    15021.10    173.54 o 
   1   6   4    12229.02    11410.91    116.24 o 
   2   6   4     5745.92     5760.90     71.95 o 
   3   6   4      986.36      880.72     27.40 o 
   4   6   4      472.14      512.57     24.76 o 
   5   6   4     2197.72     2117.45     57.06 o 
   6   6   4     1393.99     1783.33    170.31 o 
  -6   7   4     4167.63     4252.42     89.38 o 
  -5   7   4      261.57      253.42     30.97 o 
  -4   7   4     6838.54     6922.67     90.71 o 
  -3   7   4     1836.38     1809.38     45.99 o 
  -2   7   4     4953.36     4759.81     91.19 o 
  -1   7   4     1550.68     1440.67     39.83 o 
   0   7   4      746.03     1080.04     97.93 o 
   1   7   4     1529.81     1465.45     57.45 o 
   2   7   4     5040.56     4828.92     76.73 o 
   3   7   4     1814.08     1738.03     46.91 o 
   4   7   4     6708.88     6777.12     89.95 o 
   5   7   4      267.31      286.58     36.86 o 
   6   7   4     4136.14     3981.27     76.23 o 
   7   7   4       42.20       67.40     26.41 o 
  -7   8   4      122.58      249.54     40.51 o 
  -6   8   4     1013.56     1148.04     57.95 o 
  -5   8   4      477.59      604.85     40.99 o 
  -4   8   4      176.34      268.53     27.16 o 
  -3   8   4       24.51       17.73     17.38 o 
  -2   8   4     2912.30     2773.40     59.53 o 
  -1   8   4       28.50      123.47     29.85 o 
   0   8   4    10726.07     9630.38    141.04 o 
   1   8   4       23.49      110.30     21.12 o 
   2   8   4     3017.52     2798.63     81.56 o 
   3   8   4       14.67       25.54     18.23 o 
   4   8   4      180.97      300.82     28.23 o 
   5   8   4      493.04      592.11     41.39 o 
   6   8   4      990.24     1085.48     48.54 o 
   7   8   4      116.69      227.57     33.38 o 
   8   8   4      807.80      763.83     48.22 o 
  -7   9   4      500.10      575.22     47.36 o 
  -6   9   4      215.87      208.29     34.48 o 
  -5   9   4      240.82      322.63     36.09 o 
  -4   9   4     2967.18     2724.43     65.36 o 
  -3   9   4       34.05      288.66     40.28 o 
  -2   9   4     1664.23     1538.02     48.10 o 
  -1   9   4      118.17      156.75     24.12 o 
   0   9   4       54.22       46.38     20.38 o 
   1   9   4      117.77      143.46     23.55 o 
   2   9   4     1659.58     1482.28     59.45 o 
   3   9   4       29.65      233.11     53.41 o 
   4   9   4     2958.23     2732.59     69.77 o 
   5   9   4      245.38      317.36     35.78 o 
   6   9   4      206.08      176.48     33.00 o 
   7   9   4      518.38      602.08     47.16 o 
  -5  10   4       97.92      248.00     34.46 o 
  -4  10   4      226.34      225.67     35.20 o 
  -3  10   4      771.92      826.73     45.56 o 
  -2  10   4      525.51      474.37     36.26 o 
  -1  10   4      413.12      643.93     42.71 o 
   0  10   4     1725.59     1599.36     57.83 o 
   1  10   4      414.56      605.32     38.18 o 
   2  10   4      517.42      538.45     38.09 o 
   3  10   4      776.33      824.59     41.74 o 
   4  10   4      231.11      219.37     34.31 o 
   5  10   4      102.91      239.92     35.43 o 
  -3  11   4      569.30      701.64     42.24 o 
  -2  11   4      401.29      444.31     47.25 o 
  -1  11   4      168.03      174.55     33.30 o 
   0  11   4        0.98      -34.36     22.90 o 
   1  11   4      185.02      211.90     30.23 o 
   2  11   4      394.05      411.58     37.11 o 
   3  11   4      566.85      654.64     41.82 o 
   0   1   5    34684.71    36102.03    292.86 o 
   1   1   5    26192.14    26853.73    206.85 o 
  -1   2   5     6081.12     6233.35     95.25 o 
   0   2   5     6439.50     6521.01     57.66 o 
   1   2   5     6624.71     6788.15     59.53 o 
   2   2   5     2064.77     1965.58     36.19 o 
  -2   3   5    12132.64    12503.20    149.85 o 
  -1   3   5    22961.56    22532.06    225.50 o 
   0   3   5      818.68      781.38     16.11 o 
   1   3   5    22369.56    22434.82    176.45 o 
   2   3   5    11504.11    11943.53    102.75 o 
   3   3   5    16372.71    16525.03    267.05 o 
  -3   4   5    19940.47    20463.85    279.60 o 
  -2   4   5    13860.57    13707.37    141.72 o 
  -1   4   5     1815.53     1861.14     40.13 o 
   0   4   5     9506.40     9202.04    112.72 o 
   1   4   5     1639.35     1573.67     88.81 o 
   2   4   5    14025.43    13884.17    118.96 o 
   3   4   5    19997.54    19970.45    258.64 o 
   4   4   5        2.07       10.20     10.07 o 
  -4   5   5     6040.62     6335.27     69.28 o 
  -3   5   5     2849.22     3111.81     58.93 o 
  -2   5   5    10128.85     9566.24     94.77 o 
  -1   5   5     9776.53     9606.40    113.47 o 
   0   5   5     3046.55     2686.00     37.85 o 
   1   5   5     9669.91     9715.58     98.30 o 
   2   5   5    10142.36     9479.35     85.36 o 
   3   5   5     3021.56     3354.19     59.10 o 
   4   5   5     5853.49     6033.35    108.68 o 
   5   5   5       42.51       63.86     14.78 o 
  -5   6   5     1227.36     1249.47     57.98 o 
  -4   6   5     4289.88     4179.91     69.19 o 
  -3   6   5     1860.39     1817.37     38.13 o 
  -2   6   5     3156.08     3025.80     48.79 o 
  -1   6   5     2318.46     2382.25     54.85 o 
   0   6   5    12488.08    12220.50    226.17 o 
   1   6   5     2502.16     2582.22     45.85 o 
   2   6   5     3222.76     3054.06     48.92 o 
   3   6   5     1920.62     1863.97     38.43 o 
   4   6   5     4362.07     4126.06     64.40 o 
   5   6   5     1201.04     1243.20     44.86 o 
   6   6   5     5561.40     5414.51    115.51 o 
  -6   7   5      321.75      471.20     58.38 o 
  -5   7   5      665.48      694.93     38.53 o 
  -4   7   5     2872.55     2908.49     55.14 o 
  -3   7   5     1925.57     2085.85     86.00 o 
  -2   7   5     6329.41     6050.83     88.11 o 
  -1   7   5     1343.36     1398.55     39.19 o 
   0   7   5    11359.20    10989.21    132.00 o 
   1   7   5     1370.95     1397.85     39.73 o 
   2   7   5     6310.35     5959.24    119.53 o 
   3   7   5     1944.99     2049.16     43.81 o 
   4   7   5     2857.98     2809.26     58.45 o 
   5   7   5      657.30      685.13     34.39 o 
   6   7   5      326.51      443.01     32.86 o 
   7   7   5       19.09       36.31     24.60 o 
  -7   8   5     1101.07     1073.22     73.78 o 
  -6   8   5     1387.84     1326.20     61.72 o 
  -5   8   5      981.47      939.75     46.45 o 
  -4   8   5     2506.34     2436.09     57.94 o 
  -3   8   5      280.75      353.10     28.51 o 
  -2   8   5     1519.90     1364.27     42.79 o 
  -1   8   5     2518.29     2401.59     55.05 o 
   0   8   5      762.87     1083.70     55.92 o 
   1   8   5     2457.98     2301.95     53.92 o 
   2   8   5     1530.75     1385.49     42.93 o 
   3   8   5      306.36      352.65     28.86 o 
   4   8   5     2474.80     2273.42     56.25 o 
   5   8   5      970.44      900.61     44.41 o 
   6   8   5     1407.96     1422.92     70.30 o 
   7   8   5     1110.09     1093.88     50.26 o 
   8   8   5      254.25      351.41     39.74 o 
  -7   9   5      134.76      164.81     34.42 o 
  -6   9   5       49.70       17.01     26.78 o 
  -5   9   5      603.83      747.81     45.40 o 
  -4   9   5      160.23      280.42     30.38 o 
  -3   9   5     3842.90     3721.59     75.05 o 
  -2   9   5     1090.91     1054.65     41.22 o 
  -1   9   5     1342.56     1230.83     57.28 o 
   0   9   5      613.96      525.60     32.66 o 
   1   9   5     1372.85     1267.18     49.00 o 
   2   9   5     1088.85     1097.98     41.55 o 
   3   9   5     3767.32     3625.83     87.91 o 
   4   9   5      141.29      230.09     28.91 o 
   5   9   5      605.07      723.15     43.96 o 
   6   9   5       43.13       10.88     25.71 o 
   7   9   5      135.55      168.22     33.15 o 
  -5  10   5     1156.32     1083.66     53.02 o 
  -4  10   5      197.66      208.64     33.82 o 
  -3  10   5     1089.93     1078.95     44.90 o 
  -2  10   5      133.46      128.82     26.54 o 
  -1  10   5     1443.72     1536.34     67.34 o 
   0  10   5       54.07      171.58     30.74 o 
   1  10   5     1478.43     1482.99     58.58 o 
   2  10   5      120.97      110.45     25.57 o 
   3  10   5     1119.34     1068.31     44.94 o 
   4  10   5      203.46      189.90     33.50 o 
   5  10   5     1131.43     1109.50     52.35 o 
  -3  11   5      894.47      937.89     44.93 o 
  -2  11   5      112.99      151.06     33.25 o 
  -1  11   5      877.69      837.07     48.37 o 
   0  11   5       14.15      -34.03     24.74 o 
   1  11   5      887.69      750.15     41.13 o 
   2  11   5      117.24      148.53     29.21 o 
   3  11   5      919.33      990.02     45.39 o 
   0   1   6    12327.61    13452.52    147.88 o 
   1   1   6     6668.48     6985.77     66.49 o 
  -1   2   6     7004.71     6939.46     62.34 o 
   0   2   6      804.96      843.31     14.72 o 
   1   2   6     7426.85     7448.18     65.28 o 
   2   2   6      289.83      318.03     12.41 o 
  -2   3   6     8311.09     8486.65    105.61 o 
  -1   3   6     3865.47     3843.99     58.31 o 
   0   3   6      286.48      257.56     10.28 o 
   1   3   6     3765.83     3714.37     46.29 o 
   2   3   6     8311.85     8399.80     77.02 o 
   3   3   6       15.94       85.74     11.99 o 
  -3   4   6     6626.88     6465.31    165.36 o 
  -2   4   6     5399.94     5358.71     61.31 o 
  -1   4   6       92.26      130.66     14.15 o 
   0   4   6     7550.36     7774.37     73.10 o 
   1   4   6       84.91      114.07     14.99 o 
   2   4   6     5814.27     5652.93     60.39 o 
   3   4   6     6619.78     6736.34     69.76 o 
   4   4   6     2334.62     2254.09     42.43 o 
  -4   5   6     3826.36     3843.45     88.27 o 
  -3   5   6     2176.13     2077.74     43.76 o 
  -2   5   6     3545.69     3668.32     79.96 o 
  -1   5   6      340.56      376.17     29.37 o 
   0   5   6     8045.36     7442.22    120.00 o 
   1   5   6      279.34      371.74     20.25 o 
   2   5   6     3432.42     3374.77     55.14 o 
   3   5   6     2276.19     2267.63     36.95 o 
   4   5   6     3812.21     3669.45     69.65 o 
   5   5   6      153.95      161.09     19.41 o 
  -5   6   6     3392.95     3090.84     63.50 o 
  -4   6   6     1429.59     1382.38     52.18 o 
  -3   6   6      104.23      141.98     16.70 o 
  -2   6   6     3257.37     3145.19     62.85 o 
  -1   6   6     5114.73     4982.44     71.98 o 
   0   6   6     3069.30     3009.71     84.93 o 
   1   6   6     5201.66     5023.83     59.01 o 
   2   6   6     3206.60     3099.58     49.52 o 
   3   6   6       85.69      107.79     15.44 o 
   4   6   6     1377.64     1334.99     36.61 o 
   5   6   6     3542.43     3290.79     65.65 o 
   6   6   6     1301.28     1895.30    131.25 o 
  -6   7   6     1330.01     1305.22     58.16 o 
  -5   7   6     2369.79     2141.94     59.40 o 
  -4   7   6      219.53      359.38     37.44 o 
  -3   7   6     4316.41     4263.95     72.21 o 
  -2   7   6       68.54      432.31     83.49 o 
  -1   7   6     3585.01     3457.74     62.01 o 
   0   7   6     2301.48     2395.19     81.58 o 
   1   7   6     3679.42     3576.94     63.34 o 
   2   7   6       87.72      398.46     64.01 o 
   3   7   6     4257.03     4076.24     81.00 o 
   4   7   6      183.42      318.23     32.42 o 
   5   7   6     2434.90     2157.92     83.15 o 
   6   7   6     1361.07     1287.91     45.11 o 
   7   7   6      997.45      903.77     45.16 o 
  -7   8   6     1362.77     1438.81     65.84 o 
  -6   8   6      781.35      922.41     84.52 o 
  -5   8   6      908.96     1061.93     47.83 o 
  -4   8   6      855.36      911.87     71.10 o 
  -3   8   6     1066.02     1009.74     37.62 o 
  -2   8   6       75.93      100.77     20.56 o 
  -1   8   6     5358.09     4957.86     92.09 o 
   0   8   6       60.38      191.64     27.71 o 
   1   8   6     5189.75     4760.54     79.66 o 
   2   8   6       82.55      123.94     21.25 o 
   3   8   6     1114.77     1016.52     38.14 o 
   4   8   6      797.25      814.14     55.44 o 
   5   8   6      897.27     1004.88     45.70 o 
   6   8   6      829.17      910.27     46.17 o 
   7   8   6     1374.71     1305.91     54.02 o 
   8   8   6      122.76      181.45     40.23 o 
  -7   9   6      547.94      569.65     77.15 o 
  -6   9   6       91.46       70.67     29.85 o 
  -5   9   6     2295.36     2222.87     68.46 o 
  -4   9   6      457.46      552.89     37.80 o 
  -3   9   6     2780.45     2916.04     66.70 o 
  -2   9   6      984.97     1033.97     50.94 o 
  -1   9   6      761.62      826.23     41.90 o 
   0   9   6       66.20       40.69     19.24 o 
   1   9   6      715.82      764.88     49.52 o 
   2   9   6      935.88      893.40     38.47 o 
   3   9   6     2858.63     2835.55    100.33 o 
   4   9   6      472.56      537.70     37.78 o 
   5   9   6     2257.62     2060.15     65.22 o 
   6   9   6       87.11       16.69     25.22 o 
   7   9   6      569.19      586.98     53.52 o 
  -5  10   6       49.17      205.83     34.70 o 
  -4  10   6      410.40      369.35     38.70 o 
  -3  10   6      834.38      832.80     41.39 o 
  -2  10   6      559.31      590.50     39.06 o 
  -1  10   6     1297.09     1432.23     57.05 o 
   0  10   6     2032.61     1858.35     62.27 o 
   1  10   6     1274.44     1390.77     48.74 o 
   2  10   6      590.87      591.75     39.61 o 
   3  10   6      806.39      768.27     39.43 o 
   4  10   6      426.23      416.95     40.39 o 
   5  10   6       52.55      171.64     32.47 o 
  -3  11   6      123.01      257.36     32.43 o 
  -2  11   6      921.08      775.60     47.50 o 
  -1  11   6      150.10      125.32     33.14 o 
   0  11   6       62.64        5.65     27.45 o 
   1  11   6      149.13      150.84     28.17 o 
   2  11   6      913.90      747.58     42.01 o 
   3  11   6      109.75      288.11     33.74 o 
   0   1   7      100.68      115.26      7.63 o 
   1   1   7       30.29       42.34      6.11 o 
  -1   2   7     6969.81     7096.90    102.22 o 
   0   2   7     2693.52     2765.47     31.04 o 
   1   2   7     7186.15     7261.74     65.16 o 
   2   2   7     1103.56     1099.09     19.36 o 
  -2   3   7     1929.30     2022.70     38.25 o 
  -1   3   7     4711.98     4681.85     49.02 o 
   0   3   7       92.71       77.43      7.77 o 
   1   3   7     5165.69     5285.93     52.66 o 
   2   3   7     1829.93     2026.70     29.92 o 
   3   3   7     3138.55     3184.35     64.94 o 
  -3   4   7      184.56      289.29     24.24 o 
  -2   4   7      428.98      443.40     23.96 o 
  -1   4   7     3458.42     3521.79     65.26 o 
   0   4   7     4262.89     4563.01     50.02 o 
   1   4   7     3522.44     3422.92     55.60 o 
   2   4   7      402.02      376.90     18.64 o 
   3   4   7      130.91      254.16     50.26 o 
   4   4   7     1006.17     1000.82     26.49 o 
  -4   5   7     4640.08     4376.57     64.50 o 
  -3   5   7     2272.98     2324.05     45.06 o 
  -2   5   7     4930.24     4739.49     76.70 o 
  -1   5   7     1223.34     1311.33     27.14 o 
   0   5   7     2671.09     2571.72     36.53 o 
   1   5   7     1162.63     1287.23     25.98 o 
   2   5   7     5063.99     5064.49     58.15 o 
   3   5   7     2396.69     2275.25     66.54 o 
   4   5   7     4507.59     4366.74     60.80 o 
   5   5   7     2763.90     2787.87     48.09 o 
  -5   6   7      363.00      498.82     32.01 o 
  -4   6   7     3290.57     3365.45     69.19 o 
  -3   6   7      655.11      590.38     30.94 o 
  -2   6   7     3051.16     2869.63     74.64 o 
  -1   6   7     1382.14     1359.65     33.05 o 
   0   6   7     6089.57     6031.56     99.92 o 
   1   6   7     1393.90     1353.48     28.86 o 
   2   6   7     2843.69     2682.11     41.65 o 
   3   6   7      679.83      644.41     23.09 o 
   4   6   7     3294.33     3297.54     54.89 o 
   5   6   7      360.09      530.22     31.01 o 
   6   6   7     7490.27     7162.56    117.58 o 
  -6   7   7      210.66      364.91     52.69 o 
  -5   7   7      120.13      166.75     27.07 o 
  -4   7   7     2583.93     2860.38     54.26 o 
  -3   7   7      434.65      570.44     29.86 o 
  -2   7   7     4390.57     4313.34     71.56 o 
  -1   7   7     1668.06     1561.13     41.15 o 
   0   7   7     1460.73     1415.40     53.18 o 
   1   7   7     1664.34     1552.60     41.32 o 
   2   7   7     4419.59     4144.63     69.99 o 
   3   7   7      473.32      584.22     29.58 o 
   4   7   7     2485.21     2675.53     52.37 o 
   5   7   7      123.05      166.48     24.37 o 
   6   7   7      196.63      324.21     30.79 o 
   7   7   7     1151.27     1008.91     42.87 o 
  -7   8   7      470.01      572.06     66.69 o 
  -6   8   7     1641.32     1609.24     67.28 o 
  -5   8   7     1724.83     1683.10     70.88 o 
  -4   8   7      425.28      453.80     31.34 o 
  -3   8   7     1519.47     1295.74     42.14 o 
  -2   8   7      851.63      912.29     36.29 o 
  -1   8   7      760.44      858.20     46.57 o 
   0   8   7     3066.17     2815.00     59.78 o 
   1   8   7      719.74      840.10     35.25 o 
   2   8   7      796.60      793.09     33.92 o 
   3   8   7     1563.47     1352.85     43.70 o 
   4   8   7      421.80      414.30     31.55 o 
   5   8   7     1743.42     1621.50     56.01 o 
   6   8   7     1626.55     1592.32     58.50 o 
   7   8   7      468.05      635.36     53.84 o 
   8   8   7      691.72      769.75     55.28 o 
  -7   9   7      496.03      622.34     58.70 o 
  -6   9   7      544.97      517.71     53.17 o 
  -5   9   7      289.59      393.82     37.90 o 
  -4   9   7     1033.90     1064.74     43.28 o 
  -3   9   7     1584.93     1675.95     78.17 o 
  -2   9   7      444.03      550.05     34.28 o 
  -1   9   7     1759.40     1673.45     55.93 o 
   0   9   7      126.73      127.37     23.11 o 
   1   9   7     1755.24     1688.13     49.72 o 
   2   9   7      504.42      597.58     34.89 o 
   3   9   7     1521.06     1662.91     57.66 o 
   4   9   7     1012.01     1025.76     50.69 o 
   5   9   7      287.96      400.43     45.81 o 
   6   9   7      534.51      573.53     53.40 o 
   7   9   7      504.11      611.44     69.53 o 
  -5  10   7     1140.94     1179.84     65.24 o 
  -4  10   7      546.26      560.23     43.60 o 
  -3  10   7      301.01      416.45     35.52 o 
  -2  10   7      438.10      437.59     39.87 o 
  -1  10   7     1941.06     1900.19     63.89 o 
   0  10   7      209.33      315.67     35.63 o 
   1  10   7     1956.11     1831.82     54.88 o 
   2  10   7      452.94      474.53     36.09 o 
   3  10   7      311.00      364.90     33.64 o 
   4  10   7      536.06      530.30     50.02 o 
   5  10   7     1162.03     1098.83     84.34 o 
  -3  11   7     1330.64     1245.59     50.53 o 
  -2  11   7      330.59      351.85     40.45 o 
  -1  11   7      462.92      499.44     44.68 o 
   0  11   7      448.03      391.55     49.39 o 
   1  11   7      474.77      482.54     38.48 o 
   2  11   7      353.84      398.84     41.33 o 
   3  11   7     1321.11     1331.43     58.85 o 
   0   0   8    40089.16    40599.03    574.22 o 
   0   1   8     2086.26     2028.39     28.76 o 
   1   1   8      569.14      560.03     14.37 o 
  -1   2   8    14737.14    15119.48    151.92 o 
   0   2   8    29262.88    29918.36    229.47 o 
   1   2   8    14233.33    14780.92    121.32 o 
   2   2   8    10590.24    10981.43     94.67 o 
  -2   3   8     6369.03     6561.45     84.42 o 
  -1   3   8     7896.02     8032.72     86.27 o 
   0   3   8      502.63      476.15     14.24 o 
   1   3   8     7789.34     7897.08     80.78 o 
   2   3   8     6390.22     6493.74     64.50 o 
   3   3   8    25505.00    26233.76    227.08 o 
  -3   4   8     6057.34     5939.50     69.71 o 
  -2   4   8      292.52      272.04     15.96 o 
  -1   4   8    24120.28    23508.78    238.61 o 
   0   4   8      104.41      165.28     16.56 o 
   1   4   8    23591.64    23635.10    190.62 o 
   2   4   8      300.91      319.91     15.42 o 
   3   4   8     6120.76     6091.31     77.71 o 
   4   4   8      386.96      352.25     19.64 o 
  -4   5   8     1618.12     1770.34     41.97 o 
  -3   5   8    12860.78    12605.52    240.90 o 
  -2   5   8      587.91      654.43     30.17 o 
  -1   5   8     3812.34     3568.20     42.68 o 
   0   5   8       16.42       46.49     14.06 o 
   1   5   8     3866.66     3529.38     46.76 o 
   2   5   8      673.32      685.75     21.37 o 
   3   5   8    12869.87    12590.96    124.21 o 
   4   5   8     1541.04     1734.43     34.73 o 
   5   5   8     4210.43     4308.92     62.48 o 
  -5   6   8     1813.63     1773.60     53.28 o 
  -4   6   8      666.67      736.09     41.07 o 
  -3   6   8     1532.42     1391.62     42.13 o 
  -2   6   8     3937.54     3907.46    115.54 o 
  -1   6   8     5783.97     5297.26     86.72 o 
   0   6   8     4982.00     4756.42     95.16 o 
   1   6   8     5925.43     5503.03     63.86 o 
   2   6   8     4019.83     4057.36     53.62 o 
   3   6   8     1554.14     1403.15     31.47 o 
   4   6   8      643.90      740.69     26.50 o 
   5   6   8     1952.84     1821.43     47.62 o 
   6   6   8       36.57      209.44     58.08 o 
  -6   7   8     2014.18     1932.79     59.63 o 
  -5   7   8      146.62      171.89     26.95 o 
  -4   7   8     5117.60     5000.20     74.57 o 
  -3   7   8     1896.70     1846.59     47.35 o 
  -2   7   8     2880.27     2860.13     67.82 o 
  -1   7   8      628.73      597.64     37.18 o 
   0   7   8      970.21      989.21     57.57 o 
   1   7   8      644.17      610.13     29.44 o 
   2   7   8     2939.55     2813.03     59.31 o 
   3   7   8     1935.32     1861.53     42.15 o 
   4   7   8     4985.37     4792.53     71.98 o 
   5   7   8      174.32      193.25     25.32 o 
   6   7   8     2032.26     1964.67     61.36 o 
   7   7   8       77.87      138.12     30.23 o 
  -7   8   8      309.64      385.00     56.96 o 
  -6   8   8     1074.57     1041.54     72.36 o 
  -5   8   8      346.26      472.84     37.98 o 
  -4   8   8      652.19      692.03     34.57 o 
  -3   8   8      179.27      235.50     25.47 o 
  -2   8   8     3475.06     3027.82     62.08 o 
  -1   8   8      240.86      357.44     32.02 o 
   0   8   8     4232.67     3892.62     71.39 o 
   1   8   8      247.09      346.68     27.75 o 
   2   8   8     3482.19     3054.33     62.76 o 
   3   8   8      156.58      159.59     23.49 o 
   4   8   8      661.82      632.50     33.78 o 
   5   8   8      368.35      494.00     65.75 o 
   6   8   8     1043.71     1066.83     71.76 o 
   7   8   8      314.44      459.79     48.72 o 
   8   8   8      685.68      716.99     55.26 o 
  -6   9   8      352.07      422.76     50.66 o 
  -5   9   8      397.00      492.69     49.89 o 
  -4   9   8     1572.51     1466.73     49.87 o 
  -3   9   8      167.19      326.14     37.59 o 
  -2   9   8     1880.31     1643.87     49.24 o 
  -1   9   8      212.60      262.27     31.57 o 
   0   9   8     1078.51     1084.91     41.08 o 
   1   9   8      201.38      241.26     27.14 o 
   2   9   8     1824.02     1660.41     49.97 o 
   3   9   8      176.23      307.19     29.47 o 
   4   9   8     1592.73     1363.19     53.88 o 
   5   9   8      399.12      436.52     47.70 o 
   6   9   8      351.16      321.01     44.72 o 
  -5  10   8      115.83      183.47     41.59 o 
  -4  10   8      376.09      427.68     47.95 o 
  -3  10   8      524.81      530.72     45.86 o 
  -2  10   8      550.07      570.90     43.26 o 
  -1  10   8      559.10      651.70     42.43 o 
   0  10   8     1056.43     1033.58     48.39 o 
   1  10   8      553.17      667.59     38.46 o 
   2  10   8      563.94      574.11     43.41 o 
   3  10   8      514.42      585.15     44.28 o 
   4  10   8      374.92      367.36     44.94 o 
   5  10   8      118.33      210.15     46.34 o 
  -2  11   8      162.86      181.89     34.77 o 
  -1  11   8      299.30      326.25     40.18 o 
   0  11   8       53.92       39.63     28.01 o 
   1  11   8      309.03      251.58     36.14 o 
   2  11   8      161.24      186.50     39.20 o 
   0   1   9    27549.00    28065.89    215.86 o 
   1   1   9    16435.21    16663.80    146.32 o 
  -1   2   9    10062.95    10106.51    106.11 o 
   0   2   9    20089.18    20267.93    161.20 o 
   1   2   9     9967.62     9817.26     86.06 o 
   2   2   9     6624.63     6061.92     63.31 o 
  -2   3   9    16308.92    16747.91    164.87 o 
  -1   3   9    22229.53    21592.93    189.90 o 
   0   3   9     2938.80     3078.51     37.45 o 
   1   3   9    22745.59    22806.45    181.77 o 
   2   3   9    16464.78    16964.71    141.59 o 
   3   3   9    10935.31    10777.43    123.88 o 
  -3   4   9    13742.17    13438.92    150.95 o 
  -2   4   9     6124.07     5791.30     93.99 o 
  -1   4   9     2786.69     2961.41     45.92 o 
   0   4   9    26783.15    26921.52    318.49 o 
   1   4   9     2786.03     2746.21     43.24 o 
   2   4   9     5887.40     5721.77     61.96 o 
   3   4   9    13712.95    13311.17    119.97 o 
   4   4   9      617.86      586.94     29.68 o 
  -4   5   9     5880.53     5823.80    106.16 o 
  -3   5   9     2820.06     2749.39     45.09 o 
  -2   5   9     7969.56     7729.77     78.74 o 
  -1   5   9     7138.96     7102.59     77.49 o 
   0   5   9     3273.06     3035.88     41.77 o 
   1   5   9     7197.13     7164.03     74.31 o 
   2   5   9     7852.78     7545.93    116.12 o 
   3   5   9     2830.08     2837.88     43.34 o 
   4   5   9     5688.34     5662.36     67.74 o 
   5   5   9     1399.20     1285.64     31.39 o 
  -5   6   9     1461.99     1496.89     69.55 o 
  -4   6   9     3228.87     2941.02    137.31 o 
  -3   6   9     2197.73     2065.75     63.35 o 
  -2   6   9     3065.68     3045.52     61.50 o 
  -1   6   9     3205.47     3023.04     70.08 o 
   0   6   9    10242.08     9672.18    160.20 o 
   1   6   9     3242.88     3206.44     59.47 o 
   2   6   9     3058.19     2961.44     45.06 o 
   3   6   9     2253.69     2144.85     39.39 o 
   4   6   9     3221.48     2940.58     59.84 o 
   5   6   9     1423.19     1512.32     43.92 o 
   6   6   9     2293.10     2225.77     62.90 o 
  -6   7   9      426.39      533.09     47.24 o 
  -5   7   9     1488.67     1301.16     57.42 o 
  -4   7   9     1930.75     2017.41     51.34 o 
  -3   7   9     2020.21     2071.21     55.16 o 
  -2   7   9     2889.97     2708.32    101.44 o 
  -1   7   9     1188.69     1066.82     36.45 o 
   0   7   9     5548.01     5430.99     86.69 o 
   1   7   9     1204.64     1048.75     36.93 o 
   2   7   9     3025.11     2883.82     57.15 o 
   3   7   9     2093.71     2099.83     43.94 o 
   4   7   9     1899.66     1923.14     44.92 o 
   5   7   9     1408.80     1254.40     48.98 o 
   6   7   9      433.41      502.65     38.93 o 
   7   7   9       54.99      109.92     29.21 o 
  -7   8   9      864.71      793.85     54.94 o 
  -6   8   9      687.55      659.52     65.33 o 
  -5   8   9      542.44      557.85     50.76 o 
  -4   8   9     1300.36     1262.51     43.64 o 
  -3   8   9      441.85      463.20     32.30 o 
  -2   8   9      692.98      718.90     33.72 o 
  -1   8   9     2596.23     2454.01     63.42 o 
   0   8   9        9.33       88.58     20.10 o 
   1   8   9     2481.01     2306.67     54.18 o 
   2   8   9      697.38      697.56     32.93 o 
   3   8   9      413.83      369.34     33.71 o 
   4   8   9     1302.55     1214.30     48.69 o 
   5   8   9      557.43      548.80     47.31 o 
   6   8   9      693.80      671.68     49.35 o 
   7   8   9      892.12      787.41     53.32 o 
  -6   9   9      133.15      140.37     37.43 o 
  -5   9   9      541.25      645.23     52.73 o 
  -4   9   9       15.84       77.51     27.09 o 
  -3   9   9     1960.67     1762.82     59.94 o 
  -2   9   9      795.65      805.71     42.00 o 
  -1   9   9     1499.21     1441.59     52.70 o 
   0   9   9      677.42      616.14     33.60 o 
   1   9   9     1460.59     1383.74     55.94 o 
   2   9   9      802.88      762.01     41.40 o 
   3   9   9     1953.72     1802.05     76.59 o 
   4   9   9       16.14       33.01     28.65 o 
   5   9   9      552.25      641.68     52.04 o 
   6   9   9      136.98       81.66     33.79 o 
  -5  10   9      428.00      500.43     53.84 o 
  -4  10   9      295.43      355.31     45.53 o 
  -3  10   9      368.81      374.11     40.29 o 
  -2  10   9      251.67      305.94     36.63 o 
  -1  10   9     1047.19     1035.34     54.42 o 
   0  10   9      290.75      339.61     43.55 o 
   1  10   9     1063.06     1021.15     48.81 o 
   2  10   9      253.61      302.12     35.72 o 
   3  10   9      362.23      321.80     37.70 o 
   4  10   9      304.44      390.54     45.73 o 
   5  10   9      432.31      499.63     88.08 o 
  -2  11   9       85.03       87.87     36.32 o 
  -1  11   9      504.23      481.75     53.27 o 
   0  11   9       52.40       23.78     34.53 o 
   1  11   9      498.46      508.28     45.41 o 
   2  11   9       82.52      103.22     42.31 o 
   0   1  10    15290.20    15887.45    138.07 o 
   1   1  10    10290.24    10611.32    100.22 o 
  -1   2  10     1851.91     1939.55     27.93 o 
   0   2  10      487.87      594.95     64.13 o 
   1   2  10     1923.26     2001.78     31.82 o 
   2   2  10     2550.98     2441.93     31.79 o 
  -2   3  10    11215.82    10901.38    107.03 o 
  -1   3  10     4053.07     4229.60     67.17 o 
   0   3  10     8969.96     9067.71     83.21 o 
   1   3  10     3929.93     3937.65     45.25 o 
   2   3  10    11179.34    11119.35     99.68 o 
   3   3  10      174.64      209.08     13.80 o 
  -3   4  10      417.05      466.24     30.81 o 
  -2   4  10     5757.20     5413.42     66.37 o 
  -1   4  10      442.56      435.74     22.18 o 
   0   4  10     4009.14     4362.12     55.21 o 
   1   4  10      447.79      421.85     17.07 o 
   2   4  10     5699.68     5370.81     59.89 o 
   3   4  10      464.57      547.65     28.67 o 
   4   4  10     7137.62     6975.87     82.13 o 
  -4   5  10     1878.10     2025.28     43.64 o 
  -3   5  10     1071.45     1021.96     28.56 o 
  -2   5  10     2354.06     2368.91     52.79 o 
  -1   5  10      535.65      592.62     21.25 o 
   0   5  10     6206.82     5572.77     77.87 o 
   1   5  10      551.83      651.40     20.87 o 
   2   5  10     2379.55     2326.35     37.87 o 
   3   5  10     1093.60     1119.94     27.88 o 
   4   5  10     1841.61     1808.84     45.16 o 
   5   5  10      200.39      155.82     19.25 o 
  -5   6  10     3368.37     3117.51    276.14 o 
  -4   6  10     1911.30     1916.06     53.83 o 
  -3   6  10     1184.70     1095.98     49.73 o 
  -2   6  10     2335.30     2305.34     60.84 o 
  -1   6  10     2710.86     2547.42     56.70 o 
   0   6  10     2846.89     2978.02     44.51 o 
   1   6  10     2730.56     2533.93     44.65 o 
   2   6  10     2299.17     2292.47     39.79 o 
   3   6  10     1180.55     1152.56     30.11 o 
   4   6  10     1998.70     2131.38     45.09 o 
   5   6  10     3372.68     3141.59     71.74 o 
   6   6  10      506.26      705.92     68.93 o 
  -6   7  10      943.72      873.94     52.01 o 
  -5   7  10      675.42      575.95     44.73 o 
  -4   7  10      369.21      508.65     42.19 o 
  -3   7  10     3017.46     2885.80     65.00 o 
  -2   7  10       93.39      206.83     22.01 o 
  -1   7  10     3445.19     3186.51    101.81 o 
   0   7  10     1996.11     1897.81     56.76 o 
   1   7  10     3503.60     3309.79     77.55 o 
   2   7  10       97.86      192.75     22.24 o 
   3   7  10     2996.79     2692.57     56.80 o 
   4   7  10      352.76      441.05     27.95 o 
   5   7  10      713.91      570.67     36.61 o 
   6   7  10      956.61      869.97     43.85 o 
   7   7  10      813.36      754.27     44.56 o 
  -7   8  10      533.86      685.32     55.98 o 
  -6   8  10      287.77      296.63     76.54 o 
  -5   8  10      665.27      696.27     49.59 o 
  -4   8  10      388.18      405.76     36.57 o 
  -3   8  10     1477.22     1348.55     50.28 o 
  -2   8  10       19.37       59.80     22.06 o 
  -1   8  10     3182.44     2961.26     79.10 o 
   0   8  10      123.81      148.85     22.00 o 
   1   8  10     3110.21     2904.33     80.26 o 
   2   8  10       12.42       54.44     22.24 o 
   3   8  10     1482.17     1277.13     63.33 o 
   4   8  10      385.69      364.51     34.69 o 
   5   8  10      652.62      660.36     46.78 o 
   6   8  10      309.58      406.75     45.11 o 
   7   8  10      566.55      605.26     53.53 o 
  -6   9  10       81.32       51.30     35.65 o 
  -5   9  10     1224.32     1210.32     62.46 o 
  -4   9  10      333.24      360.82     37.67 o 
  -3   9  10     1727.05     1773.01     69.84 o 
  -2   9  10      251.75      288.56     33.46 o 
  -1   9  10      833.07      878.61     43.75 o 
   0   9  10        1.49       11.40     22.44 o 
   1   9  10      781.81      754.67     41.60 o 
   2   9  10      235.03      277.54     32.43 o 
   3   9  10     1809.02     1697.69     58.82 o 
   4   9  10      330.10      272.54     39.52 o 
   5   9  10     1192.04     1064.83     59.52 o 
   6   9  10       80.84       53.42     31.36 o 
  -4  10  10      397.35      396.99     49.07 o 
  -3  10  10      563.04      620.52     45.79 o 
  -2  10  10      368.80      357.21     45.24 o 
  -1  10  10      785.04      729.94     51.58 o 
   0  10  10      807.12      787.83     53.95 o 
   1  10  10      803.95      785.17     44.61 o 
   2  10  10      385.78      398.09     39.39 o 
   3  10  10      561.09      554.74     48.07 o 
   4  10  10      412.37      402.43     57.83 o 
  -1  11  10       87.14       37.99     42.46 o 
   0  11  10      241.91      270.12     44.42 o 
   1  11  10       85.32       57.00     28.85 o 
   0   1  11      350.12      386.31     51.49 o 
   1   1  11      104.30      121.51     15.09 o 
  -1   2  11     1372.78     1385.81     23.86 o 
   0   2  11      625.91      625.83     26.92 o 
   1   2  11     1391.96     1357.11     26.72 o 
   2   2  11      254.72      260.03     11.38 o 
  -2   3  11     1591.93     1430.75     25.87 o 
  -1   3  11     1037.73     1046.26     25.51 o 
   0   3  11        5.04        8.12     10.98 o 
   1   3  11     1062.71     1027.56     32.43 o 
   2   3  11     1581.00     1456.38     26.33 o 
   3   3  11     2302.02     2579.69     49.07 o 
  -3   4  11      794.94      751.68     33.16 o 
  -2   4  11      642.09      650.06     21.76 o 
  -1   4  11     1702.70     1663.15     32.25 o 
   0   4  11      759.70      855.05     21.87 o 
   1   4  11     1675.97     1574.27     32.69 o 
   2   4  11      755.49      755.21     21.14 o 
   3   4  11      741.90      752.29     22.32 o 
   4   4  11      851.26      904.34     28.34 o 
  -4   5  11      547.77      573.35     28.18 o 
  -3   5  11     2046.46     2019.94     49.02 o 
  -2   5  11     2261.05     2221.70     44.24 o 
  -1   5  11      107.52      129.18     13.84 o 
   0   5  11     3869.27     3552.96     57.13 o 
   1   5  11      119.89      165.02     14.50 o 
   2   5  11     2271.32     2290.65     39.56 o 
   3   5  11     2048.83     1963.81     40.70 o 
   4   5  11      535.96      604.86     26.11 o 
   5   5  11      834.45      857.54     30.63 o 
  -5   6  11      442.77      545.42     43.66 o 
  -4   6  11     1457.89     1543.44     64.25 o 
  -3   6  11     1011.86      911.93     38.42 o 
  -2   6  11      949.39     1060.06     50.28 o 
  -1   6  11     1058.36     1053.40     30.37 o 
   0   6  11      654.16      792.41     30.84 o 
   1   6  11     1033.21     1013.14     27.38 o 
   2   6  11      942.59      995.51     31.07 o 
   3   6  11     1075.67     1086.34     32.69 o 
   4   6  11     1431.16     1470.77     38.91 o 
   5   6  11      416.82      526.42     36.92 o 
   6   6  11     2707.01     2771.34     70.69 o 
  -6   7  11      200.60      201.34     31.99 o 
  -5   7  11      430.67      422.24     43.46 o 
  -4   7  11     1293.92     1510.18     79.78 o 
  -3   7  11      139.15      231.68     28.50 o 
  -2   7  11     2458.44     2437.49    103.72 o 
  -1   7  11     1010.81      900.70     34.76 o 
   0   7  11      150.48      231.08     23.29 o 
   1   7  11     1036.69      927.91     40.27 o 
   2   7  11     2405.91     2254.53     58.92 o 
   3   7  11      155.47      267.56     25.89 o 
   4   7  11     1314.36     1533.45     41.81 o 
   5   7  11      424.48      431.40     36.85 o 
   6   7  11      191.15      221.60     32.07 o 
   7   7  11     1426.82     1313.08     54.53 o 
  -7   8  11      183.95      230.00     41.90 o 
  -6   8  11      962.87      983.71     72.10 o 
  -5   8  11     1260.87     1109.44     58.60 o 
  -4   8  11       28.28       56.59     25.58 o 
  -3   8  11     1487.09     1392.62     59.33 o 
  -2   8  11      876.28      866.44     68.00 o 
  -1   8  11      145.30      188.20     31.43 o 
   0   8  11     2865.13     2558.35     66.23 o 
   1   8  11      120.67      158.81     26.40 o 
   2   8  11      867.58      841.83     36.78 o 
   3   8  11     1543.01     1296.06     49.65 o 
   4   8  11       26.93       40.84     24.77 o 
   5   8  11     1272.23     1098.97     55.73 o 
   6   8  11      974.60      950.54     55.07 o 
   7   8  11      192.28      307.44     65.59 o 
  -6   9  11      573.11      618.96     58.19 o 
  -5   9  11       95.97      156.78     38.08 o 
  -4   9  11      915.43      890.07     46.31 o 
  -3   9  11      654.55      705.34     48.99 o 
  -2   9  11      621.56      621.03     49.86 o 
  -1   9  11     1350.26     1327.61     62.79 o 
   0   9  11      167.11      183.27     30.11 o 
   1   9  11     1421.43     1360.22     52.33 o 
   2   9  11      633.17      643.07     40.22 o 
   3   9  11      604.44      693.13     43.01 o 
   4   9  11      892.75      834.93     52.71 o 
   5   9  11       96.18      127.25     33.81 o 
   6   9  11      578.36      635.55     55.60 o 
  -4  10  11      491.67      498.61     66.73 o 
  -3  10  11      143.13      190.85     38.80 o 
  -2  10  11      828.67      762.89     53.90 o 
  -1  10  11      832.49      827.56     54.34 o 
   0  10  11      437.27      538.95     42.54 o 
   1  10  11      835.34      729.82     44.52 o 
   2  10  11      845.60      764.17     44.58 o 
   3  10  11      157.81      166.70     33.41 o 
   4  10  11      476.35      446.66     49.44 o 
   0   0  12    17814.42    17585.22    262.45 o 
   0   1  12      701.56      765.88     21.24 o 
   1   1  12      424.11      494.01     17.04 o 
  -1   2  12     7638.75     7831.72     75.10 o 
   0   2  12    16889.76    16731.21    128.89 o 
   1   2  12     7783.20     8301.70     87.09 o 
   2   2  12     2967.81     3015.38     44.19 o 
  -2   3  12     1596.43     1553.51     32.23 o 
  -1   3  12     4749.88     4995.27     61.98 o 
   0   3  12     1641.28     1681.89     27.91 o 
   1   3  12     4637.25     4721.85     52.73 o 
   2   3  12     1593.43     1528.36     27.08 o 
   3   3  12     6682.35     7047.07     81.97 o 
  -3   4  12     2033.12     1973.22     39.28 o 
  -2   4  12       85.07      102.26     16.14 o 
  -1   4  12    12231.99    11662.63    142.14 o 
   0   4  12      165.40      252.67     19.68 o 
   1   4  12    12174.74    11896.39    155.89 o 
   2   4  12       77.55      105.43     14.98 o 
   3   4  12     1958.77     1931.39     39.17 o 
   4   4  12       89.44      115.57     17.09 o 
  -4   5  12     1279.02     1245.50     46.82 o 
  -3   5  12     6997.73     6638.09    114.95 o 
  -2   5  12       82.02      137.70     15.80 o 
  -1   5  12     2189.50     2240.50     37.34 o 
   0   5  12       85.89      150.00     14.48 o 
   1   5  12     2219.42     2191.67     41.59 o 
   2   5  12       92.09      133.24     16.29 o 
   3   5  12     6983.37     6513.19     82.72 o 
   4   5  12     1268.18     1326.78     35.74 o 
   5   5  12     2101.14     1915.34     45.41 o 
  -5   6  12     1353.18     1379.69     50.65 o 
  -4   6  12      530.03      617.43     53.38 o 
  -3   6  12      515.79      488.80     33.54 o 
  -2   6  12     3361.93     3138.31    120.17 o 
  -1   6  12     2441.19     2482.95     45.98 o 
   0   6  12     1854.46     1800.19     39.06 o 
   1   6  12     2467.56     2383.17     55.47 o 
   2   6  12     3427.42     3366.50     65.48 o 
   3   6  12      478.07      488.29     26.19 o 
   4   6  12      543.39      662.17     29.19 o 
   5   6  12     1392.22     1304.03     48.86 o 
   6   6  12       58.58      133.34     33.83 o 
  -6   7  12      582.06      619.37     40.20 o 
  -5   7  12      440.72      553.08     59.92 o 
  -4   7  12     2708.49     2584.09     67.80 o 
  -3   7  12     1065.92     1099.15     45.01 o 
  -2   7  12     1086.64     1130.20     44.00 o 
  -1   7  12       89.22       72.59     22.65 o 
   0   7  12     2535.61     2349.93     61.09 o 
   1   7  12       69.20       77.80     22.35 o 
   2   7  12     1040.46      962.36     41.23 o 
   3   7  12     1110.64     1105.70     39.20 o 
   4   7  12     2685.08     2634.34     54.13 o 
   5   7  12      459.28      525.43     37.86 o 
   6   7  12      601.17      609.67     39.76 o 
   7   7  12      127.80      210.07     33.31 o 
  -7   8  12      224.35      288.36     44.79 o 
  -6   8  12      507.53      529.85     51.74 o 
  -5   8  12      118.45      149.98     37.14 o 
  -4   8  12      858.76      753.60     49.21 o 
  -3   8  12      186.11      228.13     42.11 o 
  -2   8  12     2150.77     1909.48     70.30 o 
  -1   8  12       33.14       62.70     28.95 o 
   0   8  12     1386.90     1396.89     50.61 o 
   1   8  12       38.87       24.21     22.47 o 
   2   8  12     2146.89     1906.12     58.41 o 
   3   8  12      171.47      223.39     27.47 o 
   4   8  12      875.27      825.84     38.22 o 
   5   8  12      117.62      190.02     35.62 o 
   6   8  12      523.11      541.35     49.36 o 
   7   8  12      230.02      279.67     43.09 o 
  -5   9  12      333.25      323.92     45.98 o 
  -4   9  12      543.73      534.13     48.32 o 
  -3   9  12       91.11      141.72     35.87 o 
  -2   9  12     1353.18     1168.40     59.29 o 
  -1   9  12      113.61      177.61     35.22 o 
   0   9  12     1451.88     1302.24     51.83 o 
   1   9  12      111.59      153.62     29.06 o 
   2   9  12     1363.72     1213.91     76.59 o 
   3   9  12       87.37       88.06     26.61 o 
   4   9  12      565.46      653.65     53.27 o 
   5   9  12      333.75      370.10     44.05 o 
  -3  10  12      518.19      489.32     51.14 o 
  -2  10  12      250.79      282.88     41.95 o 
  -1  10  12      386.42      367.18     57.29 o 
   0  10  12      618.90      659.99     43.10 o 
   1  10  12      359.87      385.02     42.45 o 
   2  10  12      261.22      325.59     37.10 o 
   3  10  12      537.98      532.22     44.52 o 
   0   1  13    11732.42    12343.51    106.32 o 
   1   1  13     9431.18     9719.58     97.47 o 
  -1   2  13    11676.01    11541.49    103.41 o 
   0   2  13    16770.87    16299.68    136.75 o 
   1   2  13    11490.93    11250.09    111.92 o 
   2   2  13     6378.48     5948.37     70.45 o 
  -2   3  13     7482.14     7282.89    117.41 o 
  -1   3  13    13506.89    13125.98    117.25 o 
   0   3  13     3031.07     2968.39     39.49 o 
   1   3  13    13409.35    13278.83    138.61 o 
   2   3  13     7630.44     7338.54     83.81 o 
   3   3  13     2326.66     2298.32     41.95 o 
  -3   4  13     6639.34     6594.87     81.28 o 
  -2   4  13     3925.64     3825.65     62.69 o 
  -1   4  13     2589.87     2702.94     40.39 o 
   0   4  13    14354.86    13778.24    136.77 o 
   1   4  13     2581.01     2642.50     45.09 o 
   2   4  13     3754.40     3708.64     55.52 o 
   3   4  13     6660.38     6436.46     80.46 o 
   4   4  13        1.20       53.30     14.98 o 
  -4   5  13     3866.76     3895.80     69.94 o 
  -3   5  13     1958.29     1880.86     45.09 o 
  -2   5  13     3014.72     3003.21     49.70 o 
  -1   5  13     4024.37     3866.39     52.10 o 
   0   5  13     2947.90     2878.70     52.85 o 
   1   5  13     4159.98     4067.35     60.25 o 
   2   5  13     2903.06     2792.10     49.24 o 
   3   5  13     1937.10     1894.80     41.35 o 
   4   5  13     3818.94     3854.29     61.98 o 
   5   5  13      573.09      543.65     31.60 o 
  -5   6  13     1191.16     1221.01     48.71 o 
  -4   6  13     2274.22     2009.11     69.23 o 
  -3   6  13     1674.87     1612.72     49.80 o 
  -2   6  13     2210.31     2319.52     57.49 o 
  -1   6  13     3743.13     3321.67     62.38 o 
   0   6  13     3069.74     2916.74     53.28 o 
   1   6  13     3635.39     3366.07     56.01 o 
   2   6  13     2159.61     2184.22     45.49 o 
   3   6  13     1759.84     1690.22     41.05 o 
   4   6  13     2235.66     2094.26     48.18 o 
   5   6  13     1197.65     1193.27     47.32 o 
   6   6  13      764.92      744.44     42.09 o 
  -6   7  13      328.17      332.70     36.72 o 
  -5   7  13     1070.05     1004.44     75.72 o 
  -4   7  13      494.63      581.68     40.49 o 
  -3   7  13     2199.09     2067.91     71.98 o 
  -2   7  13     1248.11     1053.43     52.89 o 
  -1   7  13      752.47      678.06     43.99 o 
   0   7  13     3674.73     3552.84     87.06 o 
   1   7  13      784.60      660.30     36.94 o 
   2   7  13     1264.13     1230.36     46.63 o 
   3   7  13     2206.75     2130.88     52.73 o 
   4   7  13      493.23      566.79     30.40 o 
   5   7  13     1034.42     1010.18     46.27 o 
   6   7  13      320.75      333.76     39.48 o 
   7   7  13      544.84      543.94     42.84 o 
  -6   8  13      206.76      208.09     40.69 o 
  -5   8  13      116.47       94.94     34.19 o 
  -4   8  13      744.34      625.82     61.75 o 
  -3   8  13      636.98      624.89     51.26 o 
  -2   8  13     1114.76     1094.14     56.54 o 
  -1   8  13     1518.79     1392.65     60.85 o 
   0   8  13       19.95       48.97     23.12 o 
   1   8  13     1472.73     1369.49     50.54 o 
   2   8  13     1086.98      984.76     44.75 o 
   3   8  13      584.56      659.78     40.43 o 
   4   8  13      758.29      715.84     36.78 o 
   5   8  13      122.14      152.04     33.69 o 
   6   8  13      232.85      262.03     39.36 o 
  -5   9  13      282.92      283.21     56.36 o 
  -4   9  13       64.18       44.39     30.80 o 
  -3   9  13      624.78      607.08     52.69 o 
  -2   9  13      346.38      384.97     44.11 o 
  -1   9  13      426.14      388.86     56.60 o 
   0   9  13     1104.97      994.87     46.84 o 
   1   9  13      404.51      414.52     38.22 o 
   2   9  13      330.81      370.75     36.23 o 
   3   9  13      630.01      608.56     43.54 o 
   4   9  13       59.95       66.69     31.58 o 
   5   9  13      293.11      348.59     45.69 o 
  -3  10  13       64.70       61.95     32.67 o 
  -2  10  13      317.99      370.95     47.52 o 
  -1  10  13      224.40      235.19     41.94 o 
   0  10  13      393.35      442.68     47.90 o 
   1  10  13      221.43      241.44     35.65 o 
   2  10  13      328.44      328.01     37.61 o 
   3  10  13       61.74       51.36     26.78 o 
   0   1  14     3329.39     3221.47     38.28 o 
   1   1  14    13849.05    13896.83    131.80 o 
  -1   2  14     1520.39     1605.03     45.14 o 
   0   2  14      392.97      477.06     46.05 o 
   1   2  14     1404.10     1449.65     30.97 o 
   2   2  14     1032.44     1039.60     28.36 o 
  -2   3  14     6252.28     6178.07     75.02 o 
  -1   3  14     1804.01     1860.46     36.04 o 
   0   3  14    12778.36    12208.01    110.41 o 
   1   3  14     1844.96     1963.52     45.13 o 
   2   3  14     6292.99     6318.36     76.82 o 
   3   3  14      167.91      138.45     16.39 o 
  -3   4  14      247.66      310.36     21.15 o 
  -2   4  14     5693.24     5621.28     84.81 o 
  -1   4  14       29.01       33.14     13.33 o 
   0   4  14     1610.45     1754.81     38.59 o 
   1   4  14       29.73       34.49     13.44 o 
   2   4  14     5613.40     5467.09     71.67 o 
   3   4  14      285.54      378.63     22.77 o 
   4   4  14     5454.66     5270.53     74.25 o 
  -4   5  14      728.73      831.57     31.69 o 
  -3   5  14      816.92      789.45     28.81 o 
  -2   5  14     3296.79     3280.21     60.28 o 
  -1   5  14      646.95      599.97     25.52 o 
   0   5  14     7018.00     6694.64    115.31 o 
   1   5  14      653.99      657.81     26.16 o 
   2   5  14     3200.27     3123.06     53.27 o 
   3   5  14      836.85      869.04     29.85 o 
   4   5  14      672.46      643.15     28.28 o 
   5   5  14       17.93       12.56     18.73 o 
  -5   6  14     1328.79     1264.03     50.25 o 
  -4   6  14     1858.25     1809.28     56.53 o 
  -3   6  14     1081.59     1025.78     51.56 o 
  -2   6  14     1898.19     1757.09     62.56 o 
  -1   6  14      457.95      431.44     27.83 o 
   0   6  14     1187.26     1213.74     34.25 o 
   1   6  14      481.01      462.92     25.42 o 
   2   6  14     1903.18     1864.02     43.25 o 
   3   6  14     1131.75     1116.85     34.77 o 
   4   6  14     1774.43     1746.34     44.15 o 
   5   6  14     1324.70     1261.57     49.39 o 
   6   6  14      158.60      185.13     30.31 o 
  -6   7  14      573.44      569.80     50.60 o 
  -5   7  14      356.01      360.39     37.21 o 
  -4   7  14      376.51      408.56     44.67 o 
  -3   7  14     1627.54     1478.28     62.37 o 
  -2   7  14      359.97      457.20     46.95 o 
  -1   7  14     1777.74     1671.97     63.33 o 
   0   7  14      834.21      763.14     39.40 o 
   1   7  14     1835.85     1765.70     54.21 o 
   2   7  14      339.10      307.43     31.10 o 
   3   7  14     1675.24     1577.58     47.14 o 
   4   7  14      371.56      439.98     29.74 o 
   5   7  14      351.21      361.08     35.14 o 
   6   7  14      569.47      590.48     42.12 o 
   7   7  14      331.74      415.55     39.48 o 
  -6   8  14       98.09       75.96     34.70 o 
  -5   8  14      630.04      587.63     64.95 o 
  -4   8  14      164.21      161.50     45.71 o 
  -3   8  14     1660.98     1516.81     73.13 o 
  -2   8  14       59.88       63.00     30.43 o 
  -1   8  14      765.39      770.39     48.92 o 
   0   8  14       32.71       26.60     21.86 o 
   1   8  14      765.07      698.74     40.31 o 
   2   8  14       65.77       84.57     25.87 o 
   3   8  14     1670.33     1547.52     55.41 o 
   4   8  14      157.85      131.78     27.77 o 
   5   8  14      616.33      635.63     51.33 o 
   6   8  14      102.19      143.41     35.73 o 
  -5   9  14      449.65      504.48     98.68 o 
  -4   9  14      111.85       66.64     33.36 o 
  -3   9  14      529.84      492.90     62.40 o 
  -2   9  14      219.10      159.07     46.43 o 
  -1   9  14      973.25      879.46     66.53 o 
   0   9  14       19.77       64.86     26.32 o 
   1   9  14      947.49      844.90     44.82 o 
   2   9  14      213.73      216.42     28.42 o 
   3   9  14      535.59      530.47     41.85 o 
   4   9  14      111.26       73.44     31.73 o 
   5   9  14      428.59      403.38     46.02 o 
  -2  10  14      168.13      188.52     41.15 o 
  -1  10  14      502.54      428.05     49.17 o 
   0  10  14      544.15      499.67     50.67 o 
   1  10  14      509.80      480.50     42.37 o 
   2  10  14      165.67      162.56     31.75 o 
   0   1  15      116.09      145.48     27.44 o 
   1   1  15      190.36      266.06     22.67 o 
  -1   2  15      466.23      464.47     17.50 o 
   0   2  15        1.30       25.38     11.42 o 
   1   2  15      481.90      497.73     21.42 o 
   2   2  15      633.33      595.42     22.50 o 
  -2   3  15      568.82      561.55     22.60 o 
  -1   3  15       91.82       97.33     12.77 o 
   0   3  15     2032.13     2062.35     49.28 o 
   1   3  15       82.18       86.72     14.32 o 
   2   3  15      596.44      599.15     24.30 o 
   3   3  15       42.36       48.30     14.35 o 
  -3   4  15      445.95      430.36     24.09 o 
  -2   4  15      723.59      729.43     33.88 o 
  -1   4  15      195.91      207.16     18.96 o 
   0   4  15        7.82       42.86     13.67 o 
   1   4  15      207.39      233.28     19.34 o 
   2   4  15      744.82      740.93     27.47 o 
   3   4  15      452.11      453.58     24.82 o 
   4   4  15     1745.50     1725.06     40.87 o 
  -4   5  15      153.06      189.65     21.29 o 
  -3   5  15      491.13      500.54     26.26 o 
  -2   5  15      967.52      950.39     34.48 o 
  -1   5  15      370.00      466.64     25.01 o 
   0   5  15     1404.04     1371.56     41.43 o 
   1   5  15      362.87      358.40     23.52 o 
   2   5  15      974.25      962.91     31.48 o 
   3   5  15      433.60      474.06     27.17 o 
   4   5  15      132.31      161.12     20.75 o 
   5   5  15     1108.61     1080.38     39.93 o 
  -5   6  15      507.62      569.48     39.34 o 
  -4   6  15     1044.98     1040.87     45.17 o 
  -3   6  15     1215.89     1067.57     52.51 o 
  -2   6  15       53.51       93.85     29.89 o 
  -1   6  15      957.57      880.62     34.53 o 
   0   6  15      139.40      186.72     20.42 o 
   1   6  15      888.91      807.01     30.35 o 
   2   6  15       55.08       73.60     17.65 o 
   3   6  15     1250.77     1138.86     36.36 o 
   4   6  15     1038.02     1014.87     35.60 o 
   5   6  15      523.03      619.35     39.83 o 
   6   6  15      551.02      630.10     41.71 o 
  -6   7  15      176.84      203.66     38.84 o 
  -5   7  15      710.96      663.20     41.11 o 
  -4   7  15      917.94      954.93     54.77 o 
  -3   7  15      192.23      293.61     40.32 o 
  -2   7  15      627.74      571.70     44.01 o 
  -1   7  15     1257.02     1182.97     55.62 o 
   0   7  15       16.56       16.38     21.20 o 
   1   7  15     1196.24     1116.20     45.75 o 
   2   7  15      610.16      585.35     36.70 o 
   3   7  15      196.53      267.32     28.45 o 
   4   7  15      929.79      990.96     37.23 o 
   5   7  15      716.08      661.23     47.90 o 
   6   7  15      167.76      213.99     33.76 o 
   7   7  15      704.09      666.19     43.70 o 
  -6   8  15      175.70      218.58     42.73 o 
  -5   8  15      560.81      574.43     52.20 o 
  -4   8  15       66.77       90.28     34.91 o 
  -3   8  15     1217.82     1081.01     59.35 o 
  -2   8  15      481.98      483.09     47.40 o 
  -1   8  15      271.60      277.93     40.73 o 
   0   8  15     1137.23     1018.59     46.67 o 
   1   8  15      265.83      242.15     31.23 o 
   2   8  15      497.84      577.39     41.27 o 
   3   8  15     1213.86     1122.80     49.15 o 
   4   8  15       69.46       82.16     26.75 o 
   5   8  15      576.53      586.93     48.90 o 
   6   8  15      180.00      237.82     48.22 o 
  -4   9  15      629.14      583.23     67.78 o 
  -3   9  15      178.77      142.28     48.11 o 
  -2   9  15      330.48      314.43     54.54 o 
  -1   9  15      623.44      661.39     53.22 o 
   0   9  15      321.17      362.24     37.57 o 
   1   9  15      632.86      660.01     44.03 o 
   2   9  15      334.56      360.65     38.75 o 
   3   9  15      176.56      185.11     28.06 o 
   4   9  15      642.37      628.53     51.69 o 
  -1  10  15      157.27      156.80     37.37 o 
   0  10  15      298.54      316.21     44.27 o 
   1  10  15      151.45      186.82     34.46 o 
   0   0  16      753.79      743.05     64.53 o 
   0   1  16        4.10       25.45     10.58 o 
   1   1  16        8.93        4.47     10.23 o 
  -1   2  16     2304.10     2281.00     46.77 o 
   0   2  16     5334.78     5170.14     66.06 o 
   1   2  16     2305.30     2292.43     40.35 o 
   2   2  16      742.03      703.25     24.63 o 
  -2   3  16      926.76      904.79     27.71 o 
  -1   3  16     1513.76     1472.80     34.61 o 
   0   3  16      321.40      368.68     21.48 o 
   1   3  16     1515.68     1485.17     34.74 o 
   2   3  16      900.87      884.84     28.32 o 
   3   3  16     1071.16     1033.62     30.64 o 
  -3   4  16     2070.15     2002.94     42.70 o 
  -2   4  16      822.18      720.06     31.03 o 
  -1   4  16     3254.64     2973.14     50.86 o 
   0   4  16        5.85       25.09     14.29 o 
   1   4  16     3336.27     3145.41     52.52 o 
   2   4  16      829.56      826.89     29.67 o 
   3   4  16     2074.66     1952.54     46.41 o 
   4   4  16      219.34      306.79     23.10 o 
  -4   5  16      427.78      460.55     28.46 o 
  -3   5  16     1870.74     1891.98     48.76 o 
  -2   5  16      144.77      205.23     23.33 o 
  -1   5  16     1833.36     1852.24     41.66 o 
   0   5  16      165.53      239.01     21.14 o 
   1   5  16     1766.64     1800.52     41.39 o 
   2   5  16      125.01      118.43     18.94 o 
   3   5  16     1913.11     1779.61     42.16 o 
   4   5  16      435.82      484.66     27.78 o 
   5   5  16     1090.47     1024.90     40.17 o 
  -5   6  16      752.74      848.34     44.19 o 
  -4   6  16      993.57      978.74     64.60 o 
  -3   6  16      284.81      400.95     53.59 o 
  -2   6  16     1437.62     1233.63     55.64 o 
  -1   6  16      550.07      620.06     31.28 o 
   0   6  16     1359.45     1205.34     36.12 o 
   1   6  16      566.43      588.72     28.30 o 
   2   6  16     1509.84     1415.99     39.59 o 
   3   6  16      285.64      341.04     26.28 o 
   4   6  16     1026.74     1060.03     37.82 o 
   5   6  16      756.41      782.48     41.79 o 
   6   6  16       17.69      -15.37     24.09 o 
  -6   7  16      502.61      503.51     43.61 o 
  -5   7  16      218.38      249.49     40.86 o 
  -4   7  16      762.66      674.77     50.68 o 
  -3   7  16      444.57      514.11     49.08 o 
  -2   7  16      882.40      902.20     51.24 o 
  -1   7  16       69.11       85.34     29.15 o 
   0   7  16      956.19      864.08     42.47 o 
   1   7  16       67.00       85.35     25.07 o 
   2   7  16      869.94      787.09     41.42 o 
   3   7  16      448.66      532.05     34.73 o 
   4   7  16      751.43      706.93     33.62 o 
   5   7  16      227.52      299.98     34.57 o 
   6   7  16      527.53      521.84     43.31 o 
  -5   8  16       60.45       47.77     41.67 o 
  -4   8  16      710.96      673.58     50.74 o 
  -3   8  16      164.94      189.93     40.17 o 
  -2   8  16      754.49      786.21     52.10 o 
  -1   8  16       27.59       17.28     27.93 o 
   0   8  16      602.92      614.33     39.98 o 
   1   8  16       31.58       20.25     23.59 o 
   2   8  16      736.62      722.08     41.21 o 
   3   8  16      159.10      254.79     33.81 o 
   4   8  16      699.43      619.15     40.82 o 
   5   8  16       55.80       97.45     41.05 o 
  -4   9  16       89.19      111.37     48.77 o 
  -3   9  16       17.04      -12.35     36.24 o 
  -2   9  16      666.02      604.99     54.80 o 
  -1   9  16      140.57      140.39     37.48 o 
   0   9  16      901.48      829.03     45.81 o 
   1   9  16      133.44      150.80     31.57 o 
   2   9  16      684.16      646.31     42.18 o 
   3   9  16       18.53       13.89     24.94 o 
   4   9  16       86.86      101.54     28.11 o 
   0   1  17     7676.86     7471.31    113.84 o 
   1   1  17     1594.52     1447.77     37.25 o 
  -1   2  17     2260.13     2365.98     49.20 o 
   0   2  17     4508.39     4569.58     61.88 o 
   1   2  17     2349.95     2375.25     42.36 o 
   2   2  17     3007.29     2834.74     55.49 o 
  -2   3  17     2136.08     2214.74     49.67 o 
  -1   3  17     5189.93     5059.15     68.97 o 
   0   3  17     1767.14     1819.32     39.49 o 
   1   3  17     5089.60     5001.83     68.39 o 
   2   3  17     2124.84     2127.29     42.76 o 
   3   3  17      623.21      587.46     30.09 o 
  -3   4  17     1549.20     1606.68     44.84 o 
  -2   4  17     1775.26     1816.88     46.36 o 
  -1   4  17      914.75      905.70     30.65 o 
   0   4  17     5206.96     4818.92     68.52 o 
   1   4  17      932.89      958.98     31.87 o 
   2   4  17     1703.90     1779.53     41.25 o 
   3   4  17     1607.39     1711.69     41.43 o 
   4   4  17       28.24       95.15     18.66 o 
  -4   5  17     1913.65     1806.72     50.41 o 
  -3   5  17      389.75      418.09     29.74 o 
  -2   5  17     1730.05     1700.92     46.60 o 
  -1   5  17     2394.08     2437.09     55.47 o 
   0   5  17      728.33      770.61     30.05 o 
   1   5  17     2361.64     2383.79     48.50 o 
   2   5  17     1697.85     1700.05     41.96 o 
   3   5  17      383.83      435.62     27.80 o 
   4   5  17     1835.69     1834.99     45.92 o 
   5   5  17      834.08      728.57     35.75 o 
  -5   6  17      439.93      512.76     48.31 o 
  -4   6  17      546.86      615.03     47.70 o 
  -3   6  17     1906.68     1763.64     67.69 o 
  -2   6  17      984.17     1011.69     52.88 o 
  -1   6  17     1741.80     1676.97     83.55 o 
   0   6  17      533.41      577.06     28.76 o 
   1   6  17     1716.04     1672.46     42.50 o 
   2   6  17     1028.87     1055.04     36.40 o 
   3   6  17     1852.34     1807.01     46.04 o 
   4   6  17      554.09      612.83     31.21 o 
   5   6  17      442.35      528.11     45.91 o 
   6   6  17      237.70      202.44     33.20 o 
  -6   7  17      185.55      165.26     50.09 o 
  -5   7  17      648.19      730.40     55.00 o 
  -4   7  17      181.50      226.13     41.46 o 
  -3   7  17     1349.44     1276.64     61.52 o 
  -2   7  17      817.12      776.63     51.65 o 
  -1   7  17      561.58      581.71     46.72 o 
   0   7  17     1022.13      915.93     42.68 o 
   1   7  17      556.09      552.67     36.97 o 
   2   7  17      840.67      843.57     42.64 o 
   3   7  17     1354.36     1313.13     45.81 o 
   4   7  17      179.86      177.35     24.95 o 
   5   7  17      658.82      700.17     41.91 o 
   6   7  17      181.95      171.41     32.68 o 
  -5   8  17       58.15       78.07     37.18 o 
  -4   8  17      540.18      491.20     50.12 o 
  -3   8  17      262.90      274.73     42.39 o 
  -2   8  17      553.36      530.42     50.30 o 
  -1   8  17      715.00      659.30     48.19 o 
   0   8  17       14.59       -8.79     23.49 o 
   1   8  17      711.70      669.07     40.57 o 
   2   8  17      543.49      547.73     41.54 o 
   3   8  17      253.18      374.41     37.75 o 
   4   8  17      545.06      538.60     48.94 o 
   5   8  17       54.25       89.58     41.54 o 
  -3   9  17      223.13      165.49     41.40 o 
  -2   9  17      151.15      105.49     36.88 o 
  -1   9  17      144.04      152.03     37.76 o 
   0   9  17      665.06      660.70     43.70 o 
   1   9  17      140.11      139.94     30.82 o 
   2   9  17      147.79      180.84     33.53 o 
   3   9  17      220.59      281.99     48.80 o 
   0   1  18      768.13      912.07     38.97 o 
   1   1  18     8423.03     8255.87    124.76 o 
  -1   2  18     1170.96     1203.35     37.14 o 
   0   2  18      253.27      297.52     28.38 o 
   1   2  18     1148.61     1199.22     36.61 o 
   2   2  18     1879.11     1971.69     47.35 o 
  -2   3  18     3548.56     3568.47     67.92 o 
  -1   3  18     1614.53     1667.60     44.48 o 
   0   3  18     9624.22     9450.45    106.95 o 
   1   3  18     1615.11     1633.64     65.91 o 
   2   3  18     3640.78     3696.02     67.24 o 
   3   3  18        1.35      -22.93     16.20 o 
  -3   4  18      182.03      214.21     25.23 o 
  -2   4  18     2167.36     2223.91     52.36 o 
  -1   4  18       12.92       -6.10     16.75 o 
   0   4  18      456.72      566.36     26.66 o 
   1   4  18       12.21        3.01     15.15 o 
   2   4  18     2194.66     2226.37     46.31 o 
   3   4  18      175.84      209.85     25.34 o 
   4   4  18     4265.30     4316.29     78.32 o 
  -4   5  18      247.35      306.78     30.23 o 
  -3   5  18      270.35      239.04     26.17 o 
  -2   5  18     1452.57     1379.29     43.43 o 
  -1   5  18      769.58      747.28     34.02 o 
   0   5  18     3984.15     3805.31     62.75 o 
   1   5  18      771.47      815.99     31.95 o 
   2   5  18     1455.72     1412.98     39.35 o 
   3   5  18      302.68      316.38     25.77 o 
   4   5  18      230.04      227.56     27.17 o 
   5   5  18       41.34       43.31     24.69 o 
  -5   6  18      663.49      643.72     51.62 o 
  -4   6  18     1553.09     1383.62     62.67 o 
  -3   6  18      796.64      834.62     51.59 o 
  -2   6  18      947.66      889.25     50.22 o 
  -1   6  18      437.78      495.62     36.87 o 
   0   6  18      105.15       73.77     19.49 o 
   1   6  18      437.39      430.28     28.06 o 
   2   6  18      964.58      923.87     35.10 o 
   3   6  18      782.61      868.87     35.24 o 
   4   6  18     1568.89     1499.33     44.38 o 
   5   6  18      641.05      717.88     52.32 o 
   6   6  18      106.14      101.60     35.24 o 
  -6   7  18      241.01      267.20     43.87 o 
  -5   7  18      192.19      199.50     41.81 o 
  -4   7  18      162.15      115.03     36.96 o 
  -3   7  18      568.67      522.43     51.32 o 
  -2   7  18      274.01      295.34     40.57 o 
  -1   7  18     1278.85     1130.43     56.84 o 
   0   7  18      528.11      551.48     40.24 o 
   1   7  18     1262.04     1196.04     48.75 o 
   2   7  18      256.63      312.51     40.29 o 
   3   7  18      560.39      616.02     42.11 o 
   4   7  18      161.08      168.63     27.40 o 
   5   7  18      178.96      237.72     38.89 o 
   6   7  18      233.72      204.30     40.79 o 
  -4   8  18       39.19       17.84     31.88 o 
  -3   8  18      977.12      867.75     56.31 o 
  -2   8  18       93.81       83.80     34.40 o 
  -1   8  18      332.62      325.93     42.70 o 
   0   8  18        9.88       -7.03     23.06 o 
   1   8  18      336.61      326.16     36.86 o 
   2   8  18       90.39      133.47     29.90 o 
   3   8  18      986.12      974.82     47.90 o 
   4   8  18       41.93       21.00     28.82 o 
  -2   9  18      126.40       68.15     34.43 o 
  -1   9  18      782.65      731.72     53.50 o 
   0   9  18       13.18       67.95     28.81 o 
   1   9  18      783.83      774.48     47.00 o 
   2   9  18      128.13      116.41     30.49 o 
   0   1  19      559.36      540.66     33.20 o 
   1   1  19      150.41      457.14     63.82 o 
  -1   2  19       81.13      116.15     23.17 o 
   0   2  19       67.90       67.08     22.06 o 
   1   2  19       80.92      109.17     23.31 o 
   2   2  19     1047.42      997.89     41.82 o 
  -2   3  19      148.79      217.20     24.26 o 
  -1   3  19       73.65       94.66     20.22 o 
   0   3  19      504.18      623.77     44.57 o 
   1   3  19       80.68      106.28     24.37 o 
   2   3  19      175.07      229.05     29.81 o 
   3   3  19      225.76      194.40     23.84 o 
  -3   4  19      430.47      413.20     31.24 o 
  -2   4  19      840.50      835.54     35.80 o 
  -1   4  19      529.91      494.17     31.69 o 
   0   4  19      724.07      787.03     34.58 o 
   1   4  19      508.96      470.91     30.68 o 
   2   4  19      782.21      782.50     39.88 o 
   3   4  19      391.54      423.95     31.40 o 
   4   4  19      584.41      583.83     34.01 o 
  -4   5  19       49.51       39.21     21.48 o 
  -3   5  19      209.70      241.05     27.62 o 
  -2   5  19       87.36       71.47     21.80 o 
  -1   5  19      515.08      559.41     32.72 o 
   0   5  19      511.67      575.43     30.95 o 
   1   5  19      515.56      528.53     27.71 o 
   2   5  19       94.35      102.03     21.98 o 
   3   5  19      224.29      209.24     26.94 o 
   4   5  19       47.90       59.95     22.21 o 
   5   5  19      642.10      610.56     48.06 o 
  -5   6  19      261.13      287.56     43.18 o 
  -4   6  19      210.94      237.42     48.52 o 
  -3   6  19     1539.29     1379.62     62.30 o 
  -2   6  19        8.60        3.66     28.25 o 
  -1   6  19      811.33      772.26     41.07 o 
   0   6  19        2.06      -23.60     15.73 o 
   1   6  19      796.80      781.87     32.53 o 
   2   6  19        8.91       29.54     19.46 o 
   3   6  19     1540.06     1555.07     50.12 o 
   4   6  19      207.43      285.94     36.10 o 
   5   6  19      252.57      312.76     42.60 o 
   6   6  19      146.35      101.23     35.72 o 
  -5   7  19      588.99      635.98     56.64 o 
  -4   7  19      295.96      229.20     41.25 o 
  -3   7  19      325.36      300.78     43.05 o 
  -2   7  19       48.03       44.41     31.34 o 
  -1   7  19      380.10      379.55     42.86 o 
   0   7  19       35.69       48.09     25.24 o 
   1   7  19      362.29      345.25     35.16 o 
   2   7  19       57.01       30.66     25.19 o 
   3   7  19      336.88      393.90     33.92 o 
   4   7  19      299.37      230.01     34.70 o 
   5   7  19      590.94      599.91     51.97 o 
  -4   8  19      140.79      119.60     38.16 o 
  -3   8  19      534.35      503.02     51.55 o 
  -2   8  19      361.64      320.76     44.77 o 
  -1   8  19      172.94      197.32     39.17 o 
   0   8  19      487.41      419.78     39.41 o 
   1   8  19      170.74      164.14     31.25 o 
   2   8  19      364.07      385.74     38.84 o 
   3   8  19      536.56      544.06     42.34 o 
   4   8  19      140.72      122.76     34.98 o 
   0   9  19      339.65      362.30     58.88 o 
   0   0  20      417.86      403.68     65.24 o 
   0   1  20       83.43       99.11     23.04 o 
   1   1  20        6.01        5.19     20.07 o 
  -1   2  20      363.96      371.98     32.96 o 
   0   2  20      223.60      235.08     32.78 o 
   1   2  20      362.13      345.91     31.69 o 
   2   2  20       16.48       14.14     20.40 o 
  -2   3  20      315.52      337.63     32.61 o 
  -1   3  20      537.76      568.55     37.47 o 
   0   3  20       52.01       65.22     24.53 o 
   1   3  20      527.51      516.99     35.18 o 
   2   3  20      314.64      338.56     33.60 o 
   3   3  20       78.59       34.86     19.70 o 
  -3   4  20      509.72      519.25     33.89 o 
  -2   4  20      158.27      126.52     22.93 o 
  -1   4  20      380.55      403.42     35.22 o 
   0   4  20       80.07      104.95     26.30 o 
   1   4  20      386.78      352.75     34.02 o 
   2   4  20      169.09      158.50     24.33 o 
   3   4  20      511.34      509.00     32.28 o 
   4   4  20        1.30      -16.75     19.87 o 
  -4   5  20      445.02      412.47     34.16 o 
  -3   5  20      616.06      566.71     34.79 o 
  -2   5  20       51.42       34.22     21.20 o 
  -1   5  20      868.60      908.47     38.32 o 
   0   5  20      514.52      560.47     39.32 o 
   1   5  20      889.68      886.46     43.63 o 
   2   5  20       48.03       47.82     22.11 o 
   3   5  20      610.59      595.36     35.16 o 
   4   5  20      454.94      490.50     35.45 o 
   5   5  20       98.24       99.60     30.48 o 
  -5   6  20      366.00      399.91     47.50 o 
  -4   6  20      338.48      416.26     46.61 o 
  -3   6  20      288.63      391.69     44.72 o 
  -2   6  20      674.47      646.23     50.48 o 
  -1   6  20      194.52      234.99     31.48 o 
   0   6  20       74.58       51.83     22.42 o 
   1   6  20      203.97      230.69     27.35 o 
   2   6  20      670.54      581.27     35.49 o 
   3   6  20      287.14      359.14     32.75 o 
   4   6  20      330.13      381.37     35.70 o 
   5   6  20      364.86      346.57     44.34 o 
   6   6  20        0.15      -27.63     29.93 o 
  -5   7  20      145.16      251.83     80.51 o 
  -4   7  20      101.92       83.33     35.53 o 
  -3   7  20      221.98      255.72     41.34 o 
  -2   7  20      410.36      362.98     45.22 o 
  -1   7  20       24.17        5.93     29.24 o 
   0   7  20      637.68      575.98     46.48 o 
   1   7  20       29.53       29.87     24.97 o 
   2   7  20      411.03      397.10     44.52 o 
   3   7  20      226.86      311.62     36.99 o 
   4   7  20      102.64       52.17     28.58 o 
   5   7  20      146.64      252.00     73.72 o 
  -3   8  20       42.94       37.50     35.51 o 
  -2   8  20      411.30      387.66     48.25 o 
  -1   8  20        3.24       -2.76     29.36 o 
   0   8  20       65.62       35.89     26.62 o 
   1   8  20        3.94        8.07     24.48 o 
   2   8  20      415.18      464.33     42.11 o 
   3   8  20       40.74       59.14     32.46 o 
   0   1  21     1501.22     1568.99     52.98 o 
   1   1  21      447.98      554.61     36.11 o 
  -1   2  21     1169.87     1142.20     47.07 o 
   0   2  21      434.03      422.71     35.67 o 
   1   2  21     1188.76     1172.27     47.51 o 
   2   2  21     1313.10     1264.48     49.56 o 
  -2   3  21      562.89      574.61     38.47 o 
  -1   3  21     1629.38     1549.48     53.89 o 
   0   3  21      585.52      657.34     40.12 o 
   1   3  21     1663.31     1620.90     55.08 o 
   2   3  21      541.56      556.99     39.16 o 
   3   3  21      210.60      131.38     28.45 o 
  -3   4  21      935.52      958.24     46.22 o 
  -2   4  21      723.15      714.38     41.22 o 
  -1   4  21      206.22      198.64     30.52 o 
   0   4  21     1678.27     1623.91     55.59 o 
   1   4  21      213.28      219.05     32.27 o 
   2   4  21      735.89      798.37     42.43 o 
   3   4  21      948.11      971.06     46.12 o 
   4   4  21       30.12       42.23     21.87 o 
  -4   5  21      693.34      648.35     36.25 o 
  -3   5  21      189.30      189.07     32.76 o 
  -2   5  21      265.23      244.42     32.66 o 
  -1   5  21      808.18      810.77     42.77 o 
   0   5  21       26.10       86.85     26.66 o 
   1   5  21      834.68      816.13     43.70 o 
   2   5  21      273.00      241.60     33.24 o 
   3   5  21      190.86      218.63     28.54 o 
   4   5  21      711.30      670.64     38.39 o 
   5   5  21      436.22      455.86     41.92 o 
  -5   6  21      212.19      233.99     40.55 o 
  -4   6  21       75.63      113.73     34.82 o 
  -3   6  21      700.43      748.98     52.58 o 
  -2   6  21      272.34      276.83     39.41 o 
  -1   6  21      566.46      564.33     49.45 o 
   0   6  21      332.67      332.21     36.07 o 
   1   6  21      542.84      592.45     42.28 o 
   2   6  21      283.89      309.20     36.14 o 
   3   6  21      700.96      791.95     39.54 o 
   4   6  21       70.03      114.08     27.21 o 
   5   6  21      214.73      227.86     40.65 o 
  -4   7  21        5.43      -15.00     34.16 o 
  -3   7  21      398.55      424.82     49.97 o 
  -2   7  21      131.93      134.31     36.96 o 
  -1   7  21      364.18      392.75     45.85 o 
   0   7  21      177.56      188.79     48.05 o 
   1   7  21      352.96      332.54     53.23 o 
   2   7  21      125.12      103.05     35.62 o 
   3   7  21      400.30      422.67     40.95 o 
   4   7  21        5.45      -19.87     25.07 o 
  -2   8  21      172.24      137.04     37.51 o 
  -1   8  21      443.12      478.02     51.46 o 
   0   8  21       19.35      -22.73     30.14 o 
   1   8  21      436.70      435.94     61.07 o 
   2   8  21      171.39      211.69     38.78 o 
   0   1  22      794.22      803.19     42.61 o 
   1   1  22     4484.58     4413.46     91.82 o 
  -1   2  22      719.90      728.98     42.38 o 
   0   2  22       98.13       94.21     27.76 o 
   1   2  22      709.34      683.60     41.73 o 
   2   2  22     1327.42     1387.70     52.99 o 
  -2   3  22     1323.38     1335.58     53.23 o 
  -1   3  22      416.26      483.96     39.84 o 
   0   3  22     5174.02     5141.79    102.06 o 
   1   3  22      429.96      510.57     40.93 o 
   2   3  22     1281.56     1334.39     52.95 o 
   3   3  22       41.53       16.20     24.35 o 
  -3   4  22        3.32      -16.57     24.04 o 
  -2   4  22     1420.85     1383.33     61.36 o 
  -1   4  22       14.52        8.00     23.54 o 
   0   4  22      118.94      141.91     28.78 o 
   1   4  22       14.42        9.95     23.50 o 
   2   4  22     1414.73     1359.77     53.95 o 
   3   4  22        3.89       21.77     24.57 o 
   4   4  22     1865.98     1849.18     63.02 o 
  -4   5  22       19.71       43.53     31.80 o 
  -3   5  22      126.06      100.19     29.51 o 
  -2   5  22      868.12      802.29     46.10 o 
  -1   5  22      414.04      397.46     37.38 o 
   0   5  22     2091.91     2111.32     65.15 o 
   1   5  22      407.73      453.55     40.60 o 
   2   5  22      888.86      849.88     45.02 o 
   3   5  22      127.58      108.37     29.98 o 
   4   5  22       18.46       17.83     25.61 o 
   5   5  22       10.85       15.60     27.25 o 
  -5   6  22      296.01      344.12     46.50 o 
  -4   6  22      597.68      627.53     55.05 o 
  -3   6  22      583.18      613.13     63.92 o 
  -2   6  22      544.32      578.47     61.27 o 
  -1   6  22      131.14      131.10     34.51 o 
   0   6  22       22.67      -16.77     26.77 o 
   1   6  22      124.95      146.28     30.90 o 
   2   6  22      549.89      624.63     45.15 o 
   3   6  22      583.41      671.46     45.46 o 
   4   6  22      597.75      634.53     44.70 o 
   5   6  22      289.58      368.70     45.55 o 
  -3   7  22      234.30      245.52     42.61 o 
  -2   7  22       51.91      118.66     46.59 o 
  -1   7  22      678.76      667.22     63.14 o 
   0   7  22       54.36       55.71     39.78 o 
   1   7  22      682.60      683.28     64.04 o 
   2   7  22       55.60       76.46     41.22 o 
   3   7  22      238.92      300.84     44.73 o 
   0   1  23      586.80      591.32     41.86 o 
   1   1  23       26.64       83.41     27.30 o 
  -1   2  23      391.62      441.72     38.11 o 
   0   2  23      621.99      605.37     40.87 o 
   1   2  23      386.29      403.66     38.15 o 
   2   2  23      643.55      629.79     42.09 o 
  -2   3  23      261.65      301.00     35.53 o 
  -1   3  23      165.60      191.53     31.39 o 
   0   3  23      228.63      329.73     40.82 o 
   1   3  23      181.22      235.47     32.55 o 
   2   3  23      258.74      298.98     35.40 o 
   3   3  23        0.07      -24.59     21.99 o 
  -3   4  23      322.97      327.86     44.94 o 
  -2   4  23      306.83      298.14     36.07 o 
  -1   4  23      262.93      213.67     38.58 o 
   0   4  23      787.02      835.41     44.64 o 
   1   4  23      271.01      264.63     34.75 o 
   2   4  23      323.42      339.45     37.20 o 
   3   4  23      326.37      352.21     38.70 o 
   4   4  23      189.97      256.39     35.38 o 
  -4   5  23      117.19      107.67     37.75 o 
  -3   5  23      120.72      125.14     30.35 o 
  -2   5  23       41.49       43.11     26.58 o 
  -1   5  23      467.00      526.80     42.73 o 
   0   5  23        5.34       13.15     24.85 o 
   1   5  23      453.13      514.52     48.98 o 
   2   5  23       43.91       54.36     28.12 o 
   3   5  23      120.66      120.58     30.82 o 
   4   5  23      118.28      127.78     31.66 o 
   5   5  23      317.72      301.05     45.06 o 
  -4   6  23       17.27       40.73     40.84 o 
  -3   6  23      586.86      592.25     68.86 o 
  -2   6  23       18.34        2.56     34.80 o 
  -1   6  23      323.78      291.38     42.19 o 
   0   6  23        2.20      -39.58     26.39 o 
   1   6  23      326.17      324.83     37.51 o 
   2   6  23       18.57       23.32     26.16 o 
   3   6  23      583.03      558.75     44.54 o 
   4   6  23       17.76       26.35     28.23 o 
  -2   7  23       48.45        6.36     39.64 o 
  -1   7  23      232.05      255.10     52.84 o 
   0   7  23       96.56      102.98     43.12 o 
   1   7  23      226.72      263.67     55.86 o 
   2   7  23       50.70       33.04     39.89 o 
   0   0  24        5.64      -20.49     41.22 o 
   0   1  24        1.77       -0.96     23.46 o 
   1   1  24       10.25        4.80     23.55 o 
  -1   2  24      101.47       80.37     27.17 o 
   0   2  24        3.70        0.79     22.44 o 
   1   2  24      102.58       88.11     27.67 o 
   2   2  24        9.58        3.91     23.92 o 
  -2   3  24       85.21       72.08     27.53 o 
  -1   3  24      177.69      158.80     31.72 o 
   0   3  24        2.49        0.37     23.55 o 
   1   3  24      176.37      180.87     32.18 o 
   2   3  24       85.73       65.66     27.17 o 
   3   3  24       31.47      -13.44     23.54 o 
  -3   4  24      126.07      133.64     31.44 o 
  -2   4  24       45.29       26.55     27.15 o 
  -1   4  24       90.72       87.49     28.26 o 
   0   4  24        1.32       19.73     26.05 o 
   1   4  24       94.82       55.42     27.99 o 
   2   4  24       47.79       70.54     27.94 o 
   3   4  24      126.27      116.25     30.37 o 
   4   4  24        6.68      -35.03     25.02 o 
  -4   5  24       92.19       89.45     36.64 o 
  -3   5  24       64.26       51.69     27.71 o 
  -2   5  24        1.64      -33.62     23.95 o 
  -1   5  24      281.06      309.38     38.76 o 
   0   5  24       37.20       24.16     26.94 o 
   1   5  24      283.63      321.86     37.94 o 
   2   5  24        1.95      -21.87     24.20 o 
   3   5  24       66.72       87.26     30.17 o 
   4   5  24       91.70       98.16     30.54 o 
  -3   6  24       83.47      161.56     66.89 o 
  -2   6  24      105.58      115.58     44.58 o 
  -1   6  24       22.68        1.47     30.90 o 
   0   6  24        0.01      -40.93     27.29 o 
   1   6  24       21.05       -4.47     25.17 o 
   2   6  24      110.26      104.45     31.39 o 
   3   6  24       87.99      118.15     32.41 o 
   0   1  25      454.20      513.94     42.84 o 
   1   1  25       99.95      111.60     30.58 o 
  -1   2  25      303.36      298.16     36.23 o 
   0   2  25      404.18      433.80     39.97 o 
   1   2  25      301.01      312.73     36.91 o 
   2   2  25      413.44      521.44     43.55 o 
  -2   3  25      226.85      232.86     35.12 o 
  -1   3  25      248.08      240.56     35.35 o 
   0   3  25      102.34      186.33     33.60 o 
   1   3  25      239.19      237.62     35.06 o 
   2   3  25      223.36      214.09     34.37 o 
   3   3  25        4.44      -36.73     24.48 o 
  -3   4  25      384.57      371.74     39.78 o 
  -2   4  25      281.71      290.22     37.45 o 
  -1   4  25       88.92       76.80     29.24 o 
   0   4  25      453.05      485.31     42.79 o 
   1   4  25       87.19       83.79     30.06 o 
   2   4  25      274.99      313.81     38.35 o 
   3   4  25      388.00      354.46     40.05 o 
   4   4  25       18.03       26.96     28.09 o 
  -3   5  25      116.20      109.90     35.92 o 
  -2   5  25       51.93       36.02     27.88 o 
  -1   5  25      367.08      417.92     41.42 o 
   0   5  25        4.08        4.83     26.87 o 
   1   5  25      366.05      410.96     41.98 o 
   2   5  25       53.66       36.30     27.97 o 
   3   5  25      118.15       88.66     32.25 o 
  -1   6  25      183.59      153.60     39.54 o 
   0   6  25        9.75      -43.15     28.77 o 
   1   6  25      182.21      128.33     32.17 o 
   0   1  26      310.49      313.81     38.09 o 
   1   1  26     1380.67     1394.04     57.22 o 
  -1   2  26      179.07      171.18     34.93 o 
   0   2  26        1.02       18.97     27.71 o 
   1   2  26      182.94      205.27     35.24 o 
   2   2  26      624.87      633.08     46.83 o 
  -2   3  26      522.56      592.16     47.14 o 
  -1   3  26      133.29      125.03     32.34 o 
   0   3  26     1633.36     1593.20     61.70 o 
   1   3  26      132.26      121.35     31.37 o 
   2   3  26      537.63      589.62     44.18 o 
   3   3  26       19.42      -22.10     24.77 o 
  -3   4  26        1.03       11.94     27.82 o 
  -2   4  26      608.90      684.39     49.50 o 
  -1   4  26        0.21      -22.86     24.24 o 
   0   4  26        0.04        2.67     26.51 o 
   1   4  26        0.20       -6.62     25.56 o 
   2   4  26      617.65      671.91     48.35 o 
   3   4  26        1.18      -10.79     26.42 o 
  -2   5  26      281.39      281.44     39.66 o 
  -1   5  26       88.78       94.01     30.70 o 
   0   5  26      821.39      893.49     50.92 o 
   1   5  26       87.58      118.44     31.70 o 
   2   5  26      286.44      321.35     49.05 o 
   0   1  27      314.93      344.96     39.96 o 
   1   1  27       21.07       45.43     28.35 o 
  -1   2  27      141.46      138.96     32.74 o 
   0   2  27      212.83      195.86     36.21 o 
   1   2  27      141.12      164.16     33.83 o 
   2   2  27      247.66      309.53     40.11 o 
  -2   3  27      152.83      188.13     35.19 o 
  -1   3  27      160.07      186.41     35.63 o 
   0   3  27      171.12      246.08     36.66 o 
   1   3  27      157.92      154.81     33.74 o 
   2   3  27      149.42      157.07     33.12 o 
   3   3  27        8.04      -13.63     26.07 o 
  -2   4  27      174.51      210.23     42.04 o 
  -1   4  27       63.16       30.42     27.68 o 
   0   4  27      362.57      396.42     41.88 o 
   1   4  27       62.39       69.85     31.73 o 
   2   4  27      175.68      206.14     35.87 o 
   0   0  28        1.89      -48.52     53.70 o 
   0   1  28       11.14      -18.08     24.69 o 
   1   1  28        2.14      -28.22     26.15 o 
  -1   2  28       11.26      -21.26     25.72 o 
   0   2  28       19.00      -10.63     25.76 o 
   1   2  28        9.77      -12.09     26.18 o 
   2   2  28        0.84       12.22     31.82 o 
  -2   3  28       43.35       42.14     29.04 o 
  -1   3  28       49.18       22.01     27.72 o 
   0   3  28       19.47       -5.22     26.56 o 
   1   3  28       47.89       20.62     28.91 o 
   2   3  28       43.71       56.34     29.79 o 
   0   1  29      126.61      108.30     31.69 o 
   1   1  29       11.68      -22.41     26.67 o 
  -1   2  29       29.97       -0.50     27.11 o 
   0   2  29       93.33       46.09     29.79 o 
   1   2  29       29.03      -24.64     26.70 o 
                                                 
